# Supplementary material for: 2,2′-Dithio­dianiline: a redetermination at 100 K
Source: Acta Crystallogr Sect E Struct Rep Online. 2010 Jan 9;66(Pt 2):o292–3. doi: 10.1107/S1600536810000024 (PMC2979978; doi:10.1107/S1600536810000024)
Supplement: Supplementary file 2 [file e-66-0o292-Isup2.hkl]

# 
# h,k,l, Fc-squared, Fo-squared, sigma(Fo-squared) and status flag 
# 
data_I
_shelx_title ' bk6bm in Pbca (100K)' 
_shelx_refln_list_code          4 
_shelx_F_calc_maximum      214.36 
_exptl_crystal_F_000      1040.00 
_reflns_d_resolution_high  0.7696 
 
loop_ 
 _symmetry_equiv_pos_as_xyz 
 'x, y, z' 
 '-x+1/2, -y, z+1/2' 
 '-x, y+1/2, -z+1/2' 
 'x+1/2, -y+1/2, -z' 
 '-x, -y, -z' 
 'x-1/2, y, -z-1/2' 
 'x, -y-1/2, z-1/2' 
 '-x-1/2, y-1/2, z' 
 
_cell_length_a     8.2531 
_cell_length_b    13.0278 
_cell_length_c    22.3655 
_cell_angle_alpha  90.000 
_cell_angle_beta   90.000 
_cell_angle_gamma  90.000 
 
_shelx_F_squared_multiplier     1.000 
 
loop_ 
 _refln_index_h 
 _refln_index_k 
 _refln_index_l 
 _refln_F_squared_calc 
 _refln_F_squared_meas 
 _refln_F_squared_sigma 
 _refln_observed_status 
   2   0   0    45951.79    54147.75   1038.85 o 
   4   0   0      441.07      583.56     15.60 o 
   6   0   0    12863.92    14101.78    201.25 o 
   8   0   0     1481.27     1567.91     52.07 o 
   2   1   0     3412.45     4131.03     33.37 o 
   4   1   0      182.46      241.19      7.35 o 
   6   1   0      332.31      400.07     13.02 o 
   8   1   0      357.62      427.45     20.06 o 
   0   2   0    30558.83    27378.80    382.60 o 
   2   2   0     3985.59     4431.23     34.59 o 
   4   2   0     2331.61     2680.15     26.46 o 
   6   2   0     2348.13     2403.21     25.43 o 
   8   2   0     1159.45     1291.66     33.25 o 
  10   2   0      668.31      815.63     56.34 o 
   2   3   0    12649.61    13461.51     79.79 o 
   4   3   0    22991.80    27125.45    217.33 o 
   6   3   0       21.72       12.43      3.69 o 
   8   3   0     2412.08     2472.20     45.53 o 
  10   3   0      468.01      655.89     52.17 o 
   0   4   0     8950.08     8190.51    119.29 o 
   2   4   0     2808.69     2837.06     20.07 o 
   4   4   0        9.97        3.67      2.48 o 
   6   4   0     2302.64     2345.02     33.15 o 
   8   4   0     2372.14     2384.60     44.81 o 
  10   4   0      971.98      893.51    108.83 o 
   2   5   0     1266.78     1252.06     11.11 o 
   4   5   0      480.40      481.21      7.83 o 
   6   5   0     2051.10     2063.79     31.04 o 
   8   5   0     2070.58     2042.13     41.35 o 
  10   5   0      179.95      169.86     27.78 o 
   0   6   0      379.86      385.85     11.31 o 
   2   6   0     3584.19     3045.62     24.85 o 
   4   6   0     9144.49     9438.35     75.92 o 
   6   6   0     1804.49     1827.00     27.81 o 
   8   6   0     1616.63     1679.28     37.48 o 
  10   6   0      925.19      841.08     47.95 o 
   2   7   0      352.38      350.96      7.66 o 
   4   7   0      112.09      130.20      5.98 o 
   6   7   0      458.42      446.30     18.48 o 
   8   7   0        0.12       10.12     14.33 o 
   0   8   0     1078.64     1118.36     19.08 o 
   2   8   0     9492.21     9079.69     59.87 o 
   4   8   0     3183.03     3001.75     29.07 o 
   6   8   0      116.65      113.42      9.46 o 
   8   8   0     3057.56     2932.35     49.71 o 
   2   9   0      369.51      496.11     15.67 o 
   4   9   0       79.26      101.12      9.38 o 
   6   9   0      267.89      370.11     19.30 o 
   8   9   0       85.93      153.74     31.77 o 
   0  10   0      396.07      382.79     13.45 o 
   2  10   0     5311.35     4976.00     52.45 o 
   4  10   0      599.12      675.54     17.65 o 
   6  10   0        1.25       24.00     14.45 o 
   8  10   0     3288.56     3229.21     62.54 o 
   2  11   0      104.88      184.45     11.43 o 
   4  11   0      179.97      171.76     11.80 o 
   6  11   0     1369.79     1362.41     29.65 o 
   8  11   0       15.74      141.53     23.74 o 
   0  12   0     3730.83     3519.70     65.35 o 
   2  12   0     2208.32     2292.70     67.53 o 
   4  12   0      620.56      991.91     23.09 o 
   6  12   0      692.33      606.69     25.53 o 
   2  13   0     1060.11     1072.42     47.71 o 
   4  13   0        0.09      156.79     13.22 o 
   6  13   0       94.53      162.06     14.55 o 
   0  14   0     3376.42     3163.30     92.19 o 
   2  14   0       15.63      159.17     24.23 o 
   4  14   0      781.85      878.20     32.95 o 
   6  14   0     1782.05     1716.50     53.22 o 
   2  15   0      578.32      541.83     39.07 o 
   4  15   0      331.23      473.01     20.51 o 
   0  16   0     1865.53     1730.24     64.51 o 
   2  16   0        0.06      115.36     33.29 o 
   1   1   1      878.33     1014.14      5.34 o 
   2   1   1     2227.68     2637.34     15.65 o 
   3   1   1     7768.82     9545.81     55.83 o 
   4   1   1     3729.14     4191.67     29.68 o 
   5   1   1     5683.08     6559.68     52.68 o 
   6   1   1      170.23      249.72      7.21 o 
   7   1   1      211.32      239.02      9.01 o 
   8   1   1      828.24      783.80     17.80 o 
   9   1   1      521.02      528.80     22.72 o 
   0   2   1      765.01      696.80      9.65 o 
   1   2   1    20819.87    21366.16     91.28 o 
   2   2   1      462.49      508.46      4.26 o 
   3   2   1      134.82      163.20      3.26 o 
   4   2   1     4081.82     4851.28     31.39 o 
   5   2   1      860.04     1055.34      9.53 o 
   6   2   1      876.33      962.33      9.40 o 
   7   2   1      310.83      355.22     11.84 o 
   8   2   1       32.04       23.65      5.33 o 
   9   2   1       52.46       57.85     13.03 o 
  10   2   1      494.92      565.49     32.50 o 
   1   3   1      805.32      719.40      4.76 o 
   2   3   1    10329.80    10728.37     45.57 o 
   3   3   1     1153.44     1316.74      7.89 o 
   4   3   1     7377.86     8103.60     49.65 o 
   5   3   1     1414.66     1603.28     13.15 o 
   6   3   1        1.62        2.87      2.59 o 
   7   3   1      108.70      120.94      6.70 o 
   8   3   1       78.38       98.39      6.78 o 
   9   3   1      266.78      319.98     26.17 o 
  10   3   1     1028.05     1200.06     49.80 o 
   0   4   1    14168.96    12820.02    105.30 o 
   1   4   1     1045.38      968.44      6.74 o 
   2   4   1     3949.72     3841.93     17.60 o 
   3   4   1      262.79      275.71      3.69 o 
   4   4   1     1162.34     1174.49      8.11 o 
   5   4   1      238.92      252.62      5.16 o 
   6   4   1     1531.76     1589.68     19.75 o 
   7   4   1       35.38       41.95      5.22 o 
   8   4   1      616.93      656.86     14.35 o 
   9   4   1       54.92       81.79     13.65 o 
  10   4   1       32.54       94.17     22.55 o 
   1   5   1       16.78        9.12      1.83 o 
   2   5   1        4.21       -3.63      1.81 o 
   3   5   1      131.10      205.49      3.44 o 
   4   5   1        0.34        1.28      2.05 o 
   5   5   1       76.59       59.20      3.93 o 
   6   5   1      275.69      299.38      9.25 o 
   7   5   1       18.41       15.84      4.70 o 
   8   5   1       16.96       40.53      8.38 o 
   9   5   1      890.60      901.27     25.74 o 
  10   5   1      198.31      175.75     19.91 o 
   0   6   1    24682.30    22837.25    245.89 o 
   1   6   1      321.54      322.79      4.30 o 
   2   6   1      338.03      206.23      5.89 o 
   3   6   1       49.88       41.76      2.06 o 
   4   6   1      765.44      748.25     12.48 o 
   5   6   1      144.74      134.40      5.07 o 
   6   6   1     1147.94     1128.70     13.63 o 
   7   6   1        9.67       24.86      5.39 o 
   8   6   1      445.03      508.32     17.39 o 
   9   6   1       14.71       18.70     15.67 o 
  10   6   1       21.36       25.53     15.32 o 
   1   7   1        7.23        6.78      2.15 o 
   2   7   1     2943.17     2736.40     20.64 o 
   3   7   1     2029.55     1902.22     11.61 o 
   4   7   1      243.28      262.17      5.14 o 
   5   7   1     1570.82     1528.62     16.69 o 
   6   7   1      794.04      754.54     13.94 o 
   7   7   1      442.55      419.09      9.80 o 
   8   7   1     1126.23     1078.14     24.00 o 
   9   7   1      344.07      366.88     28.86 o 
   0   8   1        4.15       -6.96      3.48 o 
   1   8   1      591.28      632.00      6.67 o 
   2   8   1      338.80      393.30      9.15 o 
   3   8   1       42.26       43.23      3.59 o 
   4   8   1     2226.49     2213.16     18.99 o 
   5   8   1      677.18      600.20     11.39 o 
   6   8   1      201.52      224.04      8.07 o 
   7   8   1       85.36       92.58     12.41 o 
   8   8   1       36.68       88.02     12.16 o 
   9   8   1       76.72       58.51     17.56 o 
   1   9   1       82.07       85.31      3.67 o 
   2   9   1     2109.23     1963.09     17.18 o 
   3   9   1     1959.43     1793.96     17.39 o 
   4   9   1        3.10        4.24      4.74 o 
   5   9   1     1046.02      943.52     14.65 o 
   6   9   1     1249.59     1119.65     16.36 o 
   7   9   1      368.90      360.48     13.17 o 
   8   9   1     1151.79     1084.50     27.53 o 
   9   9   1       21.55       35.18      6.82 o 
   0  10   1       34.48       24.99      5.20 o 
   1  10   1        6.50       41.04      5.72 o 
   2  10   1      343.16      807.97     38.92 o 
   3  10   1      100.40       99.09      8.06 o 
   4  10   1      739.94      780.86     13.26 o 
   5  10   1       40.00       62.98      7.56 o 
   6  10   1       12.39       20.48      5.77 o 
   7  10   1        1.65       47.58     10.15 o 
   8  10   1       62.79      234.41     32.46 o 
   1  11   1        0.06       19.00      4.59 o 
   2  11   1      843.90      782.84     13.34 o 
   3  11   1     1522.20     1494.86     22.23 o 
   4  11   1        7.00       26.97      6.24 o 
   5  11   1      340.10      300.05     11.16 o 
   6  11   1      535.57      646.38     22.32 o 
   7  11   1        7.06       31.38      7.51 o 
   8  11   1      811.73      789.15     20.27 o 
   0  12   1      201.94      467.39     78.78 o 
   1  12   1       96.73      164.33      8.79 o 
   2  12   1     1502.20     1625.02     37.11 o 
   3  12   1      170.83      240.26     11.07 o 
   4  12   1     2084.12     2163.00     25.36 o 
   5  12   1      278.07      277.36     13.19 o 
   6  12   1        4.60       69.35      7.88 o 
   7  12   1      238.22      267.78     12.51 o 
   1  13   1      156.32      138.10     17.29 o 
   2  13   1      575.09      771.61     16.41 o 
   3  13   1     1346.48     1317.81     22.40 o 
   4  13   1      600.34      626.05     14.12 o 
   5  13   1      848.73      765.14     16.97 o 
   6  13   1      143.38      213.40     10.97 o 
   0  14   1     1519.50     1851.63     46.29 o 
   1  14   1      404.27      327.55     17.10 o 
   2  14   1      592.54      542.12     14.87 o 
   3  14   1      102.73       96.22     12.55 o 
   4  14   1      517.40      624.69     14.77 o 
   5  14   1      163.95      196.23     11.38 o 
   6  14   1      108.22      363.61     18.38 o 
   1  15   1       80.97       54.39     14.31 o 
   2  15   1      128.84      168.15     10.36 o 
   3  15   1       31.03      131.28     16.46 o 
   4  15   1      554.24      602.30     15.82 o 
   0  16   1       32.06      333.91     26.19 o 
   1  16   1      244.53      251.60     31.17 o 
   2  16   1      404.82      399.52     17.55 o 
   3  16   1       13.11       -3.23      9.28 o 
   1   0   2     5576.63     6123.85     33.34 o 
   2   0   2     6697.10     7972.67     62.98 o 
   3   0   2     6704.69     8141.93     81.36 o 
   4   0   2      234.05      356.00      8.50 o 
   5   0   2     9881.71    11223.86    128.09 o 
   6   0   2     3574.32     3724.35     44.19 o 
   7   0   2     3181.09     3544.55     51.31 o 
   8   0   2      215.13      223.95     12.87 o 
   1   1   2      119.54      120.84      1.52 o 
   2   1   2      277.17      319.65      3.81 o 
   3   1   2     5509.14     6324.85     39.50 o 
   4   1   2      266.04      352.53      4.47 o 
   5   1   2      379.19      513.83      9.85 o 
   6   1   2        0.29        5.19      2.70 o 
   7   1   2       86.37      117.39      7.02 o 
   8   1   2      626.13      715.73     17.01 o 
   9   1   2        6.77       -0.99      9.70 o 
   0   2   2    17180.47    16335.86    114.23 o 
   1   2   2     4505.92     4618.60     21.02 o 
   2   2   2      983.76     1163.91      6.67 o 
   3   2   2      355.21      342.97      4.80 o 
   4   2   2     8160.54     9552.01     63.94 o 
   5   2   2     3174.79     3726.92     26.94 o 
   6   2   2     1419.67     1457.75     13.27 o 
   7   2   2      398.53      408.11      9.85 o 
   8   2   2      312.02      365.72     10.34 o 
   9   2   2      525.29      589.41     22.07 o 
   1   3   2    16386.76    16094.25     68.80 o 
   2   3   2     2871.68     3264.42     14.64 o 
   3   3   2      633.11      747.17      5.19 o 
   4   3   2       17.29       18.52      3.99 o 
   5   3   2     2006.27     2222.10     17.77 o 
   6   3   2     1405.44     1550.31     15.09 o 
   7   3   2      203.64      205.32      8.10 o 
   8   3   2      932.79      938.43     17.73 o 
   9   3   2      430.44      465.39     13.04 o 
  10   3   2      349.63      411.13     40.95 o 
   0   4   2      234.12      215.08      5.46 o 
   1   4   2     8649.90     7826.15     36.32 o 
   2   4   2        0.24       -2.78      1.39 o 
   3   4   2      161.13      171.20      3.01 o 
   4   4   2       31.81       44.83      1.86 o 
   5   4   2     1557.30     1572.34     13.99 o 
   6   4   2     2850.61     2965.26     30.61 o 
   7   4   2     1900.80     1903.63     23.17 o 
   8   4   2     1539.79     1539.40     23.23 o 
   9   4   2        0.89       21.25      7.61 o 
  10   4   2      207.04      240.16     34.86 o 
   1   5   2      597.34      483.88      4.43 o 
   2   5   2      410.82      371.90      5.02 o 
   3   5   2     2122.62     2320.38     11.69 o 
   4   5   2     2659.84     2764.61     15.72 o 
   5   5   2      480.11      405.20      6.30 o 
   6   5   2        9.48       11.45      4.76 o 
   7   5   2      121.86      116.79      7.01 o 
   8   5   2     1482.63     1472.52     23.19 o 
   9   5   2       52.96       99.11     16.85 o 
  10   5   2      844.90      811.92     92.12 o 
   0   6   2     3996.09     4048.41     29.66 o 
   1   6   2      276.89      146.23      3.12 o 
   2   6   2     6510.33     6283.46     32.16 o 
   3   6   2      422.16      377.46      4.35 o 
   4   6   2     2203.49     2217.76     15.46 o 
   5   6   2      980.53     1035.80     11.75 o 
   6   6   2      922.14      911.55     14.51 o 
   7   6   2     1610.77     1562.73     18.76 o 
   8   6   2      483.15      492.52     14.19 o 
   9   6   2        1.04       36.11     10.51 o 
  10   6   2       56.91       43.13     15.96 o 
   1   7   2       18.29       42.02      2.45 o 
   2   7   2        8.24       -4.84      2.42 o 
   3   7   2      286.40      356.72      8.56 o 
   4   7   2      200.91      189.76      5.18 o 
   5   7   2       56.14       55.84      6.37 o 
   6   7   2      711.13      683.70     14.78 o 
   7   7   2      633.45      552.89     10.15 o 
   8   7   2        6.02       30.96      8.31 o 
   9   7   2      120.05      132.59     16.51 o 
   0   8   2     1243.26     1065.62     12.46 o 
   1   8   2      653.76      458.69      5.89 o 
   2   8   2     2847.21     2588.06     15.70 o 
   3   8   2      156.92      143.71      4.16 o 
   4   8   2     1623.52     1581.30     16.92 o 
   5   8   2       88.67      105.26      8.15 o 
   6   8   2       18.44       18.41      4.96 o 
   7   8   2     2508.47     2311.71     27.22 o 
   8   8   2      577.03      606.08     14.72 o 
   9   8   2        0.05        5.88     14.07 o 
   1   9   2       88.62       73.32      3.51 o 
   2   9   2      324.03      350.09      8.13 o 
   3   9   2      317.42      336.99     61.55 o 
   4   9   2      188.20      206.21      9.85 o 
   5   9   2       10.52       40.82      5.53 o 
   6   9   2        8.96       34.37      5.62 o 
   7   9   2       79.94       94.68      8.81 o 
   8   9   2      180.27      239.64     14.78 o 
   9   9   2       45.40       73.60     10.10 o 
   0  10   2       25.07       14.57      5.68 o 
   1  10   2     3308.36     3122.85     19.81 o 
   2  10   2     5488.32     5416.87     37.98 o 
   3  10   2      246.77      262.96     10.52 o 
   4  10   2      230.71      229.82     15.55 o 
   5  10   2      440.21      469.72     11.75 o 
   6  10   2        2.93       22.70      5.96 o 
   7  10   2     1203.01     1110.64     19.46 o 
   8  10   2     1236.52     1126.81     36.68 o 
   1  11   2      408.96      428.68      8.54 o 
   2  11   2        2.08       42.61      6.11 o 
   3  11   2      253.69      734.20     35.14 o 
   4  11   2      130.95      126.81      8.38 o 
   5  11   2       51.90       96.15      8.02 o 
   6  11   2      589.86      606.91     15.44 o 
   7  11   2      229.23      212.13     17.92 o 
   8  11   2      187.60      261.42     15.41 o 
   0  12   2        2.81       98.94     10.47 o 
   1  12   2     1104.22     1273.85     24.18 o 
   2  12   2      456.53      554.18     13.95 o 
   3  12   2      585.58      649.58     15.44 o 
   4  12   2      162.31      447.24     17.68 o 
   5  12   2      117.87      198.71     10.03 o 
   6  12   2       12.63       39.39      7.40 o 
   7  12   2      523.37      567.32     16.26 o 
   1  13   2      147.42      141.13     18.73 o 
   2  13   2     1091.12     1147.58     23.76 o 
   3  13   2      521.46      778.31     17.64 o 
   4  13   2       74.55      118.35      8.75 o 
   5  13   2       42.27      245.49     14.31 o 
   6  13   2      430.36      430.04     15.48 o 
   0  14   2      711.01      906.26     32.72 o 
   1  14   2      127.51      184.93     14.96 o 
   2  14   2        2.87       89.64      9.16 o 
   3  14   2       81.25       73.38     10.17 o 
   4  14   2        5.83       76.02      8.61 o 
   5  14   2      279.42      254.22     12.29 o 
   1  15   2        3.84      -13.44     15.39 o 
   2  15   2        6.08      -15.64      8.11 o 
   3  15   2      873.52      798.68     19.29 o 
   4  15   2      165.05      259.23     12.25 o 
   0  16   2      301.54      287.20     25.25 o 
   1  16   2      300.50      369.34     16.69 o 
   2  16   2      161.64      261.22     15.49 o 
   3  16   2       45.17        3.90     10.03 o 
   1   1   3     4302.28     4294.81     20.95 o 
   2   1   3    21360.85    24551.78    109.21 o 
   3   1   3      222.21      275.75      4.73 o 
   4   1   3      245.03      270.90      3.94 o 
   5   1   3    10637.35    12296.79     72.25 o 
   6   1   3     1183.79     1319.66     13.70 o 
   7   1   3        0.04        5.10      3.50 o 
   8   1   3      402.16      400.10     16.12 o 
   9   1   3      240.81      311.99     17.57 o 
   0   2   3     4050.86     3736.04     24.28 o 
   1   2   3     2849.43     2836.88     13.19 o 
   2   2   3    20423.28    23015.91    104.36 o 
   3   2   3        1.37       -2.39      1.19 o 
   4   2   3      544.38      603.31      6.77 o 
   5   2   3      490.40      511.45      6.57 o 
   6   2   3      112.32      109.29      3.83 o 
   7   2   3      607.54      661.39     12.24 o 
   8   2   3        3.96        2.05      4.73 o 
   9   2   3       21.38       59.86     18.30 o 
  10   2   3       38.91       45.24     20.96 o 
   1   3   3    15488.00    14917.62     63.95 o 
   2   3   3        5.31       15.18      1.37 o 
   3   3   3    14926.04    16888.65     78.32 o 
   4   3   3      430.20      447.14      4.88 o 
   5   3   3     8530.20     9464.56     60.43 o 
   6   3   3      950.67     1044.19     12.71 o 
   7   3   3      166.17      156.66      7.37 o 
   8   3   3      117.17      129.36      8.34 o 
   9   3   3     1407.35     1342.01     25.40 o 
  10   3   3       46.05       64.79     24.15 o 
   0   4   3     1893.14     1653.59     17.29 o 
   1   4   3     3096.56     2983.15     17.42 o 
   2   4   3     6749.41     6754.35     29.11 o 
   3   4   3     1545.67     1681.77      8.97 o 
   4   4   3     1633.96     1654.16      9.58 o 
   5   4   3      126.92      177.02      4.13 o 
   6   4   3      568.39      606.50     12.00 o 
   7   4   3      469.41      427.56     10.89 o 
   8   4   3       16.55       24.60      5.73 o 
   9   4   3     1401.62     1378.09     28.55 o 
  10   4   3        2.75      -34.27     17.13 o 
   1   5   3      410.27      401.81      3.95 o 
   2   5   3       13.32       18.28      1.83 o 
   3   5   3     3857.04     3925.02     17.84 o 
   4   5   3      144.48      195.43      3.40 o 
   5   5   3     1441.97     1452.10     11.91 o 
   6   5   3     1850.82     1906.55     18.48 o 
   7   5   3        0.60       -3.25      4.70 o 
   8   5   3        0.06       21.23      5.98 o 
   9   5   3     1897.74     1744.66     27.91 o 
  10   5   3      276.44      321.01     56.11 o 
   0   6   3      441.59      316.16      6.33 o 
   1   6   3        0.02       -3.46      1.73 o 
   2   6   3     1592.39     1525.45     10.17 o 
   3   6   3        6.24       -1.69      1.58 o 
   4   6   3      513.20      475.81      6.61 o 
   5   6   3     2922.30     2892.77     25.27 o 
   6   6   3      758.34      710.47     10.74 o 
   7   6   3      274.72      291.72      8.58 o 
   8   6   3       74.10       87.31      8.23 o 
   9   6   3     1297.99     1075.93     24.66 o 
   1   7   3       11.36       12.31      2.13 o 
   2   7   3       11.01       -1.36      1.75 o 
   3   7   3    11229.92    10749.74     51.96 o 
   4   7   3       74.94       82.64      3.19 o 
   5   7   3     1172.46     1115.05     13.93 o 
   6   7   3     1367.15     1357.79     18.52 o 
   7   7   3       91.70       77.27      5.99 o 
   8   7   3      774.78      677.29     12.23 o 
   9   7   3     1763.65     1529.79     39.61 o 
   0   8   3       14.39       -5.47      3.57 o 
   1   8   3      141.77      159.31      3.76 o 
   2   8   3      143.34      154.83      4.96 o 
   3   8   3       75.66       79.50      4.07 o 
   4   8   3      679.14      605.62      8.45 o 
   5   8   3      532.31      503.55     10.11 o 
   6   8   3       26.18       32.74      4.77 o 
   7   8   3       27.65       50.15      6.42 o 
   8   8   3       17.45       32.43      6.28 o 
   9   8   3        4.49       -9.19     22.07 o 
   1   9   3      280.46      302.43      5.86 o 
   2   9   3       38.92       25.29      3.42 o 
   3   9   3     8846.45     8269.68     54.96 o 
   4   9   3      244.26      241.22      8.00 o 
   5   9   3     1728.12     1707.63     19.87 o 
   6   9   3       26.02       40.92      5.52 o 
   7   9   3     1507.63     1425.75     23.42 o 
   8   9   3      992.31      889.53     17.07 o 
   9   9   3      106.09      148.37      9.62 o 
   0  10   3        8.51       36.84      7.23 o 
   2  10   3     1020.76     1206.12     21.12 o 
   3  10   3      163.67      190.77      8.68 o 
   4  10   3      322.24      316.01      9.71 o 
   5  10   3      177.80      196.91      8.48 o 
   6  10   3      161.31      161.75     11.03 o 
   7  10   3      489.42      634.23     22.86 o 
   8  10   3       10.41       56.66      9.28 o 
   1  11   3       72.67      116.77      5.89 o 
   2  11   3       32.10       30.64      5.74 o 
   3  11   3     7497.95     7008.22     65.91 o 
   4  11   3        0.43        5.18      6.36 o 
   5  11   3     1014.39      943.25     20.39 o 
   6  11   3       44.09       72.38      9.56 o 
   7  11   3       90.40      112.85      9.30 o 
   8  11   3      108.27       99.27      9.16 o 
   0  12   3     1356.13     1360.65     33.83 o 
   1  12   3     2107.12     2001.34     22.84 o 
   2  12   3      162.75      160.90      9.05 o 
   3  12   3      614.25      601.94     15.79 o 
   4  12   3      507.14      510.97     13.48 o 
   5  12   3      889.71      837.08     16.90 o 
   6  12   3      114.53      149.19     10.41 o 
   7  12   3      640.28      646.31     17.23 o 
   1  13   3      157.45      207.04     16.51 o 
   2  13   3      748.86      764.81     15.19 o 
   3  13   3     1323.07     1684.18     25.66 o 
   4  13   3       94.28      127.36      9.39 o 
   5  13   3     1172.39     1168.31     20.92 o 
   6  13   3        0.07       75.57      9.53 o 
   0  14   3      657.55      623.94     29.10 o 
   1  14   3      410.95      463.35     18.78 o 
   2  14   3      332.92      316.46     12.89 o 
   3  14   3       13.20       73.43     13.95 o 
   4  14   3       16.13       24.15     11.82 o 
   5  14   3       23.49       81.31      9.39 o 
   1  15   3      280.64      333.26     20.41 o 
   2  15   3        1.68       -9.16      8.29 o 
   3  15   3        2.63      129.84     16.34 o 
   4  15   3      249.04      230.88     11.98 o 
   0  16   3       49.61       18.10     39.12 o 
   1  16   3      255.83      231.33     20.88 o 
   2  16   3      137.73      235.53     25.26 o 
   3  16   3        0.44        9.64     10.91 o 
   0   0   4    15434.75    14333.59    103.33 o 
   1   0   4     7755.26     8141.75     53.10 o 
   2   0   4     7485.35     8467.24     49.95 o 
   3   0   4      276.93      319.90      4.04 o 
   4   0   4      208.65      259.68      3.98 o 
   5   0   4     2243.23     2445.13     23.05 o 
   6   0   4      232.84      322.88     12.41 o 
   7   0   4       24.55       27.33      7.26 o 
   8   0   4     2219.00     2293.88     70.59 o 
   9   0   4     3035.16     2958.66     87.31 o 
   1   1   4       75.39       81.57      1.78 o 
   2   1   4     9222.15    10269.64     43.57 o 
   3   1   4     1624.27     1836.79      9.00 o 
   4   1   4      875.03     1035.57      7.57 o 
   5   1   4      217.83      242.83      5.01 o 
   6   1   4      284.47      313.93      5.73 o 
   7   1   4        4.85        4.07      3.57 o 
   8   1   4      228.55      246.01     18.79 o 
   9   1   4       45.21       30.06     11.43 o 
  10   1   4      137.11      145.03     25.43 o 
   0   2   4    14978.96    14039.29    100.69 o 
   1   2   4     2198.10     2134.01     10.42 o 
   2   2   4    11135.98    11887.36     50.74 o 
   3   2   4      557.11      530.53      4.34 o 
   4   2   4       11.84       13.62      1.74 o 
   5   2   4     1258.11     1396.17     11.84 o 
   6   2   4      174.47      211.84      5.37 o 
   7   2   4       12.85       14.92      7.14 o 
   8   2   4      751.61      774.43     22.42 o 
   9   2   4     2561.99     2503.20     34.38 o 
  10   2   4       19.08       14.43      8.07 o 
   1   3   4     2815.05     2538.62     12.31 o 
   2   3   4        7.67        2.95      1.50 o 
   3   3   4     6561.86     7392.45     39.52 o 
   4   3   4      341.81      391.15      4.01 o 
   5   3   4       14.64       10.38      2.53 o 
   6   3   4      773.10      831.26     13.54 o 
   7   3   4     1296.67     1305.55     18.53 o 
   8   3   4       28.11       31.92      6.20 o 
   9   3   4       15.08       22.84      7.10 o 
  10   3   4      301.07      314.04     13.34 o 
   0   4   4     3661.85     3107.16     20.28 o 
   1   4   4     7961.33     7512.50     30.23 o 
   2   4   4     1134.31     1085.95      6.77 o 
   3   4   4        5.49        6.93      1.48 o 
   4   4   4     2731.91     3047.46     16.74 o 
   5   4   4     1104.03     1142.64      9.00 o 
   6   4   4     2035.23     2174.25     25.41 o 
   7   4   4      126.39      131.02     10.04 o 
   8   4   4     1216.45     1149.17     20.63 o 
   9   4   4       36.47       69.51     10.75 o 
  10   4   4      217.22      208.62     13.58 o 
   1   5   4     4435.29     3984.32     18.28 o 
   2   5   4     5138.19     5217.32     24.88 o 
   3   5   4     1914.25     1826.72      9.82 o 
   4   5   4      895.34     1053.39      8.00 o 
   5   5   4     2533.40     2496.96     16.24 o 
   6   5   4      584.49      604.43      8.06 o 
   7   5   4       69.26       99.77      7.73 o 
   8   5   4        8.54       29.53      7.83 o 
   9   5   4       52.19       55.24      7.36 o 
  10   5   4      670.62      621.28     24.27 o 
   0   6   4     1865.15     1670.58     14.37 o 
   1   6   4     6844.30     6577.01     28.94 o 
   2   6   4      168.56      201.32      3.43 o 
   3   6   4      471.24      506.04      4.83 o 
   4   6   4        9.65        2.02      2.06 o 
   5   6   4        7.45        5.04      3.53 o 
   6   6   4      455.36      470.24      8.99 o 
   7   6   4     2069.48     2018.08     21.80 o 
   8   6   4       38.73       53.16      7.68 o 
   9   6   4       62.49       76.51      8.57 o 
   1   7   4     1373.86     1242.74      8.46 o 
   2   7   4        1.60        1.77      1.93 o 
   3   7   4      857.71      890.34     10.81 o 
   4   7   4     1049.26     1014.76      9.02 o 
   5   7   4      665.09      643.23     10.61 o 
   6   7   4        7.22       19.85      5.73 o 
   7   7   4        7.76        8.72      4.73 o 
   8   7   4      406.92      410.96     10.19 o 
   9   7   4      207.04      203.22     12.51 o 
   0   8   4     1886.95     1678.42     18.19 o 
   1   8   4      533.31      396.75      5.67 o 
   2   8   4     1065.61      990.68      8.64 o 
   3   8   4      593.50      610.55      7.59 o 
   4   8   4      194.13      183.58      7.02 o 
   5   8   4       26.09       27.82      4.77 o 
   6   8   4     1613.19     1607.49     18.79 o 
   7   8   4     1976.47     1836.38     21.95 o 
   8   8   4       69.04       90.36      6.73 o 
   9   8   4       64.00       33.48      8.64 o 
   1   9   4      664.81      692.54      9.18 o 
   2   9   4        0.82       -3.60      3.20 o 
   3   9   4     2442.54     2645.16     29.37 o 
   4   9   4       22.56        6.71      5.10 o 
   5   9   4      253.69      302.31     10.36 o 
   6   9   4      176.79      166.33      8.13 o 
   7   9   4       32.71       60.19      7.27 o 
   8   9   4       37.99       47.99      7.28 o 
   0  10   4     8612.42     8203.23     63.22 o 
   1  10   4     2174.55     2146.35     15.87 o 
   2  10   4       91.79       79.31      5.10 o 
   3  10   4      787.82      716.63     13.77 o 
   4  10   4      119.53       98.24      7.34 o 
   5  10   4      613.50      582.55     12.01 o 
   6  10   4     1282.98     1271.46     19.29 o 
   7  10   4     2321.51     2186.50     29.24 o 
   8  10   4      816.22      747.59     17.09 o 
   1  11   4      562.98      521.54      8.84 o 
   2  11   4      326.14      276.75      8.65 o 
   3  11   4      530.91     1078.11     46.12 o 
   4  11   4      279.95      261.01     10.37 o 
   5  11   4      459.77      543.15     13.24 o 
   6  11   4      293.81      303.13     12.10 o 
   7  11   4       15.23       39.39      7.54 o 
   8  11   4        1.94       15.91      7.40 o 
   0  12   4      894.63     1023.23     38.22 o 
   1  12   4       36.83       96.25      8.00 o 
   2  12   4        3.26       -5.90      6.77 o 
   3  12   4        5.94       57.28     10.74 o 
   4  12   4       51.49       77.72     13.48 o 
   5  12   4      210.82      282.14     12.26 o 
   6  12   4      295.92      372.41     14.82 o 
   7  12   4       88.49      189.61     11.08 o 
   1  13   4      418.52      461.63     15.76 o 
   2  13   4       81.84      202.12     10.59 o 
   3  13   4     1924.66     2010.15     34.46 o 
   4  13   4      521.20      552.54     14.67 o 
   5  13   4      125.06      219.87     11.78 o 
   6  13   4      125.63      152.10     11.57 o 
   0  14   4       49.45       26.66     24.89 o 
   1  14   4      947.13      949.30     35.16 o 
   2  14   4       18.26       28.99      8.50 o 
   3  14   4      413.64      440.37     15.37 o 
   4  14   4      216.13      208.97     12.28 o 
   5  14   4      102.38      107.07     11.16 o 
   1  15   4      409.89      496.73     22.99 o 
   2  15   4       34.94       22.76      9.55 o 
   3  15   4      103.51       82.15     13.75 o 
   4  15   4       83.79      102.15     14.19 o 
   0  16   4      198.33      165.49     19.34 o 
   1  16   4      126.51      110.41     13.72 o 
   2  16   4      751.52      773.64     22.44 o 
   3  16   4      167.81      175.48     14.16 o 
   1   1   5    36566.32    35962.85    148.86 o 
   2   1   5     3527.59     3650.94     17.93 o 
   3   1   5       73.21       82.77      1.92 o 
   4   1   5      915.41      923.59      5.95 o 
   5   1   5     4673.86     5059.60     25.66 o 
   6   1   5      852.29      946.76      9.40 o 
   7   1   5        7.78        6.40      3.88 o 
   8   1   5      232.72      261.74     10.37 o 
   9   1   5        6.58       -1.54      7.77 o 
  10   1   5       48.83        1.76     17.55 o 
   0   2   5      113.80      146.35      3.07 o 
   1   2   5     4793.42     4463.70     20.16 o 
   2   2   5     1711.72     1735.77      8.79 o 
   3   2   5     1076.18     1160.60      6.98 o 
   4   2   5        2.80       -2.88      1.44 o 
   5   2   5     3128.30     3418.63     20.53 o 
   6   2   5       11.30       11.11      2.86 o 
   7   2   5     1294.74     1362.50     18.28 o 
   8   2   5      111.23      141.94      9.31 o 
   9   2   5       26.62       39.69      8.49 o 
  10   2   5      109.52       86.05      8.40 o 
   1   3   5     5829.51     5361.65     25.00 o 
   2   3   5       47.45       30.28      1.72 o 
   3   3   5        0.03       -2.79      1.39 o 
   4   3   5     2930.32     3024.70     16.83 o 
   5   3   5      316.62      303.84      3.94 o 
   6   3   5     2311.01     2449.21     37.66 o 
   7   3   5      129.97      148.11      8.29 o 
   8   3   5       23.77       17.68      5.33 o 
   9   3   5        2.37       12.15      6.05 o 
  10   3   5      578.50      513.43     14.76 o 
   0   4   5     6002.60     5775.93     32.83 o 
   1   4   5      967.53      874.65      5.22 o 
   2   4   5      334.76      321.20      3.80 o 
   3   4   5     3968.77     4279.19     20.90 o 
   4   4   5      205.58      221.19      3.66 o 
   5   4   5      144.76      151.89      3.54 o 
   6   4   5      962.59     1060.90     11.74 o 
   7   4   5     2729.82     2821.04     35.69 o 
   8   4   5        4.21        5.26      6.53 o 
   9   4   5     1531.76     1440.79     29.39 o 
  10   4   5       68.98       80.99      8.35 o 
   1   5   5       50.85       32.90      1.79 o 
   2   5   5      364.23      295.62      3.93 o 
   3   5   5     3772.67     4059.85     19.27 o 
   4   5   5     1961.43     1983.18     12.44 o 
   5   5   5      330.67      333.24      6.54 o 
   6   5   5       47.50       36.16      4.08 o 
   7   5   5      477.31      447.30     10.37 o 
   8   5   5      147.49      182.09     11.14 o 
   9   5   5       46.43       25.67      8.40 o 
  10   5   5      525.27      452.77     26.74 o 
   0   6   5      984.27     1085.84     10.72 o 
   1   6   5       49.19       46.13      2.29 o 
   2   6   5     2097.34     2086.62     12.53 o 
   3   6   5      148.77      146.75      3.23 o 
   4   6   5      169.02      155.65      4.08 o 
   5   6   5      679.52      634.86      9.96 o 
   6   6   5        2.99        6.64      3.96 o 
   7   6   5      860.18      848.24     13.13 o 
   8   6   5       41.92       32.87      7.93 o 
   9   6   5      361.78      360.00     12.55 o 
   1   7   5      110.72       68.93      2.81 o 
   2   7   5     6314.19     6028.42     28.82 o 
   3   7   5    12023.67    11661.11     59.88 o 
   4   7   5     4412.18     4260.81     27.49 o 
   5   7   5       25.58       23.58      4.42 o 
   6   7   5      318.90      320.02     11.44 o 
   7   7   5       84.77       84.50      6.19 o 
   8   7   5      804.94      717.42     16.03 o 
   9   7   5      365.50      315.82     13.28 o 
   0   8   5      278.44      347.14      9.28 o 
   1   8   5      434.74      406.73      5.32 o 
   2   8   5      292.65      358.50      6.62 o 
   3   8   5      186.32      192.93      5.19 o 
   4   8   5       43.47       39.14      4.40 o 
   5   8   5      140.22      143.88      6.93 o 
   6   8   5       30.37       45.06      5.86 o 
   7   8   5      175.61      215.75      9.89 o 
   8   8   5       32.67       57.44      7.34 o 
   9   8   5      408.28      308.64     10.94 o 
   1   9   5     1642.11     1530.55     11.26 o 
   2   9   5       78.93       76.25      4.29 o 
   3   9   5     1589.63     1490.96     18.78 o 
   4   9   5      654.00      683.36     12.88 o 
   5   9   5     1065.84      981.85     15.38 o 
   6   9   5      190.84      198.17      8.70 o 
   7   9   5      456.91      477.26     11.98 o 
   8   9   5        1.09       11.35      6.18 o 
   1  10   5     1534.65     1639.10     13.02 o 
   2  10   5        0.02       12.01      5.07 o 
   3  10   5        3.44       37.01      6.64 o 
   4  10   5       69.75       54.25      6.55 o 
   5  10   5      275.16      272.67      9.94 o 
   6  10   5      564.58      646.28     13.92 o 
   7  10   5      480.46      585.72     13.43 o 
   8  10   5      151.92      179.12     12.86 o 
   1  11   5       18.75       57.92      6.11 o 
   2  11   5      118.23      119.38      7.06 o 
   3  11   5     1918.46     1848.29     37.52 o 
   4  11   5      459.00      455.66     12.90 o 
   5  11   5       74.33      100.03      8.51 o 
   6  11   5       77.06       72.70      7.85 o 
   7  11   5      289.45      267.22     13.23 o 
   0  12   5      625.97      706.30     29.06 o 
   1  12   5      318.63      262.04     14.43 o 
   2  12   5        0.00       18.74      6.71 o 
   3  12   5      761.50      682.32     15.89 o 
   4  12   5       12.32       11.26      7.31 o 
   5  12   5      286.13      270.90     13.70 o 
   6  12   5      320.30      425.45     15.17 o 
   7  12   5      134.87      134.93     10.04 o 
   1  13   5      192.79      293.46     30.18 o 
   2  13   5      566.55      550.51     12.83 o 
   3  13   5      198.07      292.70     20.37 o 
   4  13   5      468.88      532.14     14.47 o 
   5  13   5        1.75       91.10     12.96 o 
   6  13   5       43.35       64.65     10.00 o 
   0  14   5       69.32       91.83     30.40 o 
   1  14   5      355.13      400.12     34.89 o 
   2  14   5       70.49      116.49     11.04 o 
   3  14   5       53.11      102.36     14.34 o 
   4  14   5       32.26       59.85      9.10 o 
   5  14   5       11.84       20.12     10.86 o 
   1  15   5      585.97      628.15     18.80 o 
   2  15   5       78.46       68.73      9.16 o 
   3  15   5       38.00       56.27     10.95 o 
   4  15   5      145.06      111.71     12.01 o 
   0  16   5        8.54       59.39     16.55 o 
   1  16   5        3.04      -23.20     11.60 o 
   2  16   5        0.10       55.39     17.01 o 
   0   0   6    22270.28    20269.42    145.90 o 
   1   0   6       52.21       49.68      2.55 o 
   2   0   6    18904.23    19924.76    141.81 o 
   3   0   6      213.99      211.46      3.71 o 
   4   0   6        0.03       -0.31      2.32 o 
   5   0   6      969.92     1082.11     10.02 o 
   6   0   6     3241.08     3374.66     25.89 o 
   7   0   6     2207.87     2360.86     31.06 o 
   8   0   6      982.29     1087.62     25.98 o 
   9   0   6      217.18      162.96     24.50 o 
   1   1   6      210.55      215.54      2.59 o 
   2   1   6     2428.73     2494.01     12.83 o 
   3   1   6     2362.19     2534.56     12.42 o 
   4   1   6       14.68       12.49      1.55 o 
   5   1   6      387.78      410.29      4.22 o 
   6   1   6      902.26      994.23      8.02 o 
   7   1   6        1.42       -0.43      3.79 o 
   8   1   6       53.97       42.34      7.29 o 
   9   1   6       63.35       57.68      9.66 o 
  10   1   6      260.45      274.08     16.00 o 
   0   2   6     2396.46     2125.26     13.74 o 
   1   2   6       75.89       78.29      2.00 o 
   2   2   6     5836.90     6038.37     28.43 o 
   3   2   6       33.46       20.42      1.54 o 
   4   2   6        0.02       -2.84      1.42 o 
   5   2   6      342.27      375.56      4.30 o 
   6   2   6     4579.14     4750.69     33.58 o 
   7   2   6     1469.49     1505.85     19.70 o 
   8   2   6     3475.69     3631.10     41.90 o 
   9   2   6      421.80      409.54     12.95 o 
  10   2   6      338.23      309.29     13.01 o 
   1   3   6     4329.83     4112.41     19.10 o 
   2   3   6        5.89       -2.90      1.45 o 
   3   3   6      918.67      850.50      5.96 o 
   4   3   6        2.41        1.69      1.62 o 
   5   3   6     1155.20     1192.98      8.90 o 
   6   3   6       79.48       97.62      4.38 o 
   7   3   6     1804.22     1913.48     23.72 o 
   8   3   6        0.57       -1.76      5.33 o 
   9   3   6       10.53        5.16      6.03 o 
  10   3   6        2.41        3.64      6.45 o 
   0   4   6     7833.45     6933.03     40.26 o 
   1   4   6     2226.90     2362.06     10.93 o 
   2   4   6     3151.19     3145.13     15.91 o 
   3   4   6      614.46      721.24      6.20 o 
   4   4   6       22.88       32.20      2.18 o 
   5   4   6       10.83       25.79      2.59 o 
   6   4   6     2227.93     2267.22     19.85 o 
   7   4   6      395.63      390.41     10.93 o 
   8   4   6     1881.49     1884.81     24.96 o 
   9   4   6       27.50       28.59      7.44 o 
  10   4   6       25.76       22.67      7.59 o 
   1   5   6     7866.82     7464.33     29.44 o 
   2   5   6      354.06      358.54      4.03 o 
   3   5   6      891.16      787.60      6.02 o 
   4   5   6       20.39       15.43      2.26 o 
   5   5   6      690.57      620.87      8.38 o 
   6   5   6      194.46      200.80      8.67 o 
   7   5   6     1659.15     1641.37     17.61 o 
   8   5   6      219.56      211.95     12.56 o 
   9   5   6      198.61      219.07     16.04 o 
  10   5   6        0.73        0.01      7.13 o 
   0   6   6     7642.61     7199.07     43.27 o 
   1   6   6     1495.02     1468.48      8.55 o 
   2   6   6     2876.14     2838.32     15.60 o 
   3   6   6      242.84      223.78      3.92 o 
   4   6   6      259.11      259.86      4.51 o 
   5   6   6     1027.15      998.47     13.84 o 
   6   6   6     5971.66     5946.70     49.86 o 
   7   6   6       18.85       24.47      4.70 o 
   8   6   6     4194.69     3994.64     34.64 o 
   9   6   6       81.19       67.55      8.73 o 
   1   7   6     2630.59     2530.51     13.27 o 
   2   7   6       91.54       91.60      3.93 o 
   3   7   6      171.72      134.93      4.00 o 
   4   7   6       74.59       61.66      4.30 o 
   5   7   6     2821.60     2731.91     27.65 o 
   6   7   6      227.01      231.54      8.19 o 
   7   7   6      593.84      563.98     12.35 o 
   8   7   6       68.74       55.74      6.78 o 
   9   7   6      613.19      543.27     15.47 o 
   0   8   6     6074.11     5806.23     38.67 o 
   1   8   6       22.22       41.07      2.84 o 
   2   8   6     3099.85     2974.81     16.25 o 
   3   8   6      713.46      656.49      8.78 o 
   4   8   6        5.03        1.13      4.85 o 
   5   8   6      912.59      878.05     13.92 o 
   6   8   6     1707.40     1694.79     21.45 o 
   7   8   6      648.68      616.57     12.77 o 
   8   8   6     1050.79     1019.46     19.85 o 
   9   8   6      155.78      175.61     10.10 o 
   1   9   6       89.73       93.28      6.72 o 
   2   9   6      220.06      188.89      5.58 o 
   3   9   6      403.94      417.91     13.64 o 
   4   9   6     1454.00     1347.35     18.41 o 
   5   9   6       58.27      105.74      7.23 o 
   6   9   6      245.72      233.67      9.27 o 
   7   9   6      106.41      103.87      7.71 o 
   8   9   6      178.31      171.16      8.46 o 
   0  10   6     2853.17     2571.62     25.50 o 
   1  10   6     1013.16     1009.90     10.44 o 
   2  10   6     1523.93     1496.91     14.43 o 
   3  10   6     3261.74     3033.53     30.37 o 
   4  10   6       77.50       64.36      6.59 o 
   5  10   6       88.17       92.73      8.10 o 
   6  10   6     2162.17     2071.37     34.43 o 
   7  10   6      463.64      450.17     12.23 o 
   8  10   6      772.06      695.83     14.37 o 
   1  11   6      703.00      752.93     24.99 o 
   2  11   6       16.49       14.51      5.72 o 
   3  11   6      678.89      745.97     14.43 o 
   4  11   6       65.15       84.55      9.07 o 
   5  11   6      501.86      527.52     14.58 o 
   6  11   6        0.86        7.08      6.90 o 
   7  11   6       62.29       68.25      7.67 o 
   0  12   6      249.18      301.60     16.52 o 
   1  12   6       65.36       54.82      6.20 o 
   2  12   6      463.23      471.58     11.86 o 
   3  12   6      221.86      234.31     11.23 o 
   4  12   6      138.22      105.89      7.70 o 
   5  12   6      104.09      140.62      9.91 o 
   6  12   6      372.52      360.15     17.87 o 
   7  12   6       65.99       52.30      8.07 o 
   1  13   6     1510.27     1390.56     22.02 o 
   2  13   6      401.26      403.36     11.81 o 
   3  13   6      431.53      470.66     15.10 o 
   4  13   6      285.42      286.77     18.26 o 
   5  13   6     1314.34     1329.32     24.39 o 
   6  13   6        2.54       20.19      8.27 o 
   0  14   6     3296.50     3079.60     52.16 o 
   1  14   6      166.85      164.30     10.11 o 
   2  14   6     1046.10      997.03     16.59 o 
   3  14   6       63.36       73.88     12.06 o 
   4  14   6      218.27      206.15     12.55 o 
   5  14   6       53.43       55.93     10.73 o 
   1  15   6      609.99      609.22     18.60 o 
   2  15   6       73.57       87.16     10.19 o 
   3  15   6      143.96      247.53     15.13 o 
   4  15   6        3.84       68.01     13.41 o 
   0  16   6      395.22      488.44     29.18 o 
   1  16   6       11.80       -3.65     12.44 o 
   2  16   6      151.73      185.72     20.09 o 
   1   1   7     5457.00     5138.99     21.06 o 
   2   1   7       98.82       68.45      2.02 o 
   3   1   7     6847.16     7269.63     32.17 o 
   4   1   7     3045.63     3213.46     18.13 o 
   5   1   7      100.99       85.43      2.61 o 
   6   1   7      730.68      784.24      7.95 o 
   7   1   7     1142.57     1147.12     13.53 o 
   8   1   7      783.48      845.32     16.68 o 
   9   1   7      947.73      924.50     19.88 o 
  10   1   7     1168.77     1143.29     23.01 o 
   0   2   7       78.13       63.39      2.61 o 
   1   2   7      280.67      281.06      3.17 o 
   2   2   7     6909.96     7379.79     36.09 o 
   3   2   7      873.15      924.27      6.70 o 
   4   2   7     1363.01     1676.04     10.82 o 
   5   2   7      554.54      626.20      5.98 o 
   6   2   7      925.02      953.81      9.26 o 
   7   2   7     1262.83     1346.31     14.86 o 
   8   2   7       45.69       54.13      6.68 o 
   9   2   7       78.52       72.48      9.03 o 
  10   2   7      546.05      553.37     16.35 o 
   1   3   7      532.81      602.73      5.03 o 
   2   3   7        1.27        0.81      1.57 o 
   3   3   7     9839.08    10241.90     44.20 o 
   4   3   7     1696.60     1547.15     11.59 o 
   5   3   7       30.09       24.27      2.40 o 
   6   3   7      117.01      114.70      5.04 o 
   7   3   7       15.67       18.59      4.13 o 
   8   3   7      422.11      436.61     15.44 o 
   9   3   7      266.64      224.04     11.14 o 
  10   3   7      668.08      642.60     17.05 o 
   0   4   7       20.25       16.98      2.43 o 
   1   4   7     1321.69     1483.24      8.22 o 
   2   4   7     3316.23     3330.61     15.84 o 
   3   4   7     3318.98     3469.61     17.37 o 
   4   4   7       31.86       18.44      1.99 o 
   5   4   7      699.67      718.02      8.24 o 
   6   4   7      287.57      260.43      7.16 o 
   7   4   7     1387.09     1420.62     16.20 o 
   8   4   7      237.65      224.47      9.91 o 
   9   4   7      827.22      731.88     17.77 o 
  10   4   7        5.75        5.41      7.45 o 
   1   5   7     1466.53     1347.14      7.54 o 
   2   5   7      344.51      266.60      3.53 o 
   3   5   7      372.42      403.23      4.68 o 
   4   5   7     1413.09     1347.03     10.85 o 
   5   5   7      719.60      738.60     10.86 o 
   6   5   7     3939.05     4029.75     34.54 o 
   7   5   7        1.90        3.25      4.01 o 
   8   5   7       94.12       89.99      8.12 o 
   9   5   7      207.29      156.26     10.38 o 
   0   6   7     2458.75     2379.75     17.42 o 
   1   6   7       68.98       36.76      2.11 o 
   2   6   7      293.47      292.17      4.09 o 
   3   6   7      190.56      172.90      4.51 o 
   4   6   7        1.85       -4.50      2.25 o 
   5   6   7      696.29      697.61     10.94 o 
   6   6   7      503.27      467.67     13.20 o 
   7   6   7      657.76      670.81     11.80 o 
   8   6   7       42.63       38.47      5.73 o 
   9   6   7      302.30      285.24     21.13 o 
   1   7   7     4857.45     4438.71     20.39 o 
   2   7   7     2417.97     2306.90     12.35 o 
   3   7   7      129.23      132.31      3.95 o 
   4   7   7     1165.54     1037.09     10.97 o 
   5   7   7     5607.98     5396.11     47.58 o 
   6   7   7      744.16      699.31     11.91 o 
   7   7   7       38.71       34.40      6.60 o 
   8   7   7      550.43      527.83     11.10 o 
   9   7   7      123.35       92.29     10.15 o 
   0   8   7       29.13       37.88      3.88 o 
   1   8   7        5.87        7.65      2.35 o 
   2   8   7      442.35      408.06      5.98 o 
   3   8   7       25.71       15.12      4.46 o 
   4   8   7      383.64      371.45     11.38 o 
   5   8   7       26.78       29.90      5.37 o 
   6   8   7        0.55       16.09      4.91 o 
   7   8   7      155.74      140.46      9.19 o 
   8   8   7       26.37       42.62      6.13 o 
   9   8   7       13.74       22.33      5.61 o 
   1   9   7     4806.65     4566.27     24.83 o 
   2   9   7      144.73      133.94      4.70 o 
   3   9   7        4.40       -7.50      4.63 o 
   4   9   7        1.16       -0.26      4.91 o 
   5   9   7     2166.38     2062.02     24.64 o 
   6   9   7      259.45      240.99      8.89 o 
   7   9   7      477.14      468.86     11.37 o 
   8   9   7      228.39      218.93     10.39 o 
   0  10   7        7.46       15.85      5.66 o 
   1  10   7      792.48      756.00      9.73 o 
   2  10   7      825.74      838.93     15.44 o 
   3  10   7       69.61       72.88      6.87 o 
   4  10   7       55.86       33.96      5.88 o 
   5  10   7      720.54      719.22     21.24 o 
   6  10   7       24.76       35.99      6.99 o 
   7  10   7       52.62       59.21      6.79 o 
   8  10   7      100.03      106.57      7.79 o 
   1  11   7     1535.77     1529.23     17.97 o 
   2  11   7      189.97      197.67      8.62 o 
   3  11   7       15.88       35.48      6.19 o 
   4  11   7     1039.71      951.14     15.50 o 
   5  11   7      929.59      931.90     17.00 o 
   6  11   7       65.01       66.73      7.20 o 
   7  11   7      135.96      127.20      8.63 o 
   0  12   7      849.20      903.91     20.75 o 
   1  12   7       17.80       32.37      5.90 o 
   2  12   7      100.95      134.97      9.00 o 
   3  12   7      106.29       79.01      9.23 o 
   4  12   7      285.24      248.02     11.99 o 
   5  12   7      326.09      332.91     15.73 o 
   6  12   7       33.42       73.58      7.92 o 
   7  12   7      230.69      220.91     10.79 o 
   1  13   7       10.61       32.48      8.17 o 
   2  13   7      380.81      385.49     13.84 o 
   3  13   7      104.92      138.81     10.62 o 
   4  13   7      607.85      585.28     17.48 o 
   5  13   7      561.81      690.77     18.29 o 
   6  13   7       64.39       68.71      9.14 o 
   1  14   7       71.33       98.12      9.37 o 
   2  14   7      212.72      258.85     13.97 o 
   3  14   7      381.45      370.03     22.35 o 
   4  14   7        1.79       15.85      8.99 o 
   5  14   7       31.93       80.82     11.80 o 
   1  15   7       11.94       88.18     12.55 o 
   2  15   7      175.27      177.75     11.49 o 
   3  15   7     1276.69     1298.23     24.43 o 
   4  15   7      702.67      678.11     20.95 o 
   0  16   7      350.78      372.60     40.74 o 
   1  16   7       91.70       93.93     13.50 o 
   2  16   7      230.00      208.51     24.90 o 
   0   0   8     1685.31     1610.50     16.46 o 
   1   0   8     7298.33     6656.34     36.04 o 
   2   0   8     1667.16     1698.48     13.04 o 
   3   0   8     2743.17     3162.45     23.17 o 
   4   0   8      800.27      866.82      8.10 o 
   5   0   8        2.28        7.59      2.75 o 
   6   0   8     4532.25     4646.18     64.13 o 
   7   0   8     4190.31     4338.58     56.07 o 
   8   0   8        2.60        6.04      5.78 o 
   9   0   8      313.10      326.47     12.82 o 
   1   1   8        3.87       -2.38      1.19 o 
   2   1   8     2669.82     2660.49     13.33 o 
   3   1   8     3206.45     3405.04     18.09 o 
   4   1   8      449.19      512.99      4.46 o 
   5   1   8      565.83      569.10      5.90 o 
   6   1   8       85.92       91.42      5.92 o 
   7   1   8      193.71      211.60      6.54 o 
   8   1   8      587.82      581.98     12.74 o 
   9   1   8       45.98       46.92      7.74 o 
  10   1   8       80.54       68.35      8.93 o 
   0   2   8     3723.32     3374.68     21.60 o 
   1   2   8     3569.74     3304.44     14.98 o 
   2   2   8      213.57      257.26      3.30 o 
   3   2   8     1870.54     2002.96     11.39 o 
   4   2   8      999.64     1080.36      7.53 o 
   5   2   8       22.45       27.84      2.61 o 
   6   2   8      666.03      631.56      9.55 o 
   7   2   8     3255.57     3344.26     29.55 o 
   8   2   8       69.86       69.45      7.80 o 
   9   2   8       61.49       70.33     11.33 o 
  10   2   8      114.90      107.30      9.92 o 
   1   3   8     2972.57     2764.67     13.41 o 
   2   3   8      974.78     1003.22      6.64 o 
   3   3   8     4860.55     4846.91     23.21 o 
   4   3   8      100.52       94.21      2.73 o 
   5   3   8     1987.00     2059.10     14.64 o 
   6   3   8      723.05      701.15     10.52 o 
   7   3   8       19.17        9.88      4.06 o 
   8   3   8      187.78      198.57      8.96 o 
   9   3   8       85.07       68.12      8.47 o 
  10   3   8      610.06      516.42     15.42 o 
   0   4   8     7363.11     7302.33     40.92 o 
   1   4   8     6369.29     6114.44     26.19 o 
   2   4   8      144.79      210.40      3.22 o 
   3   4   8       12.35       -0.31      1.91 o 
   4   4   8      838.03      825.70      6.66 o 
   5   4   8      210.71      187.22      5.66 o 
   6   4   8     2887.63     2777.57     25.66 o 
   7   4   8      241.62      256.11      7.50 o 
   8   4   8     1913.44     1855.70     22.17 o 
   9   4   8      270.81      283.32     15.03 o 
   1   5   8     5487.88     5262.15     22.78 o 
   2   5   8       20.23       10.67      1.84 o 
   3   5   8      967.01      826.95      7.39 o 
   4   5   8      157.78      122.64      3.68 o 
   5   5   8      705.35      722.51     12.28 o 
   6   5   8      634.83      597.10     11.96 o 
   7   5   8      740.62      709.79     11.71 o 
   8   5   8        1.56        1.94      4.83 o 
   9   5   8      268.14      276.43     13.03 o 
   0   6   8      322.69      399.80      6.18 o 
   1   6   8     2213.89     2062.08     10.69 o 
   2   6   8      159.11       95.51      2.69 o 
   3   6   8      323.41      274.67      5.40 o 
   4   6   8        9.60        3.45      2.95 o 
   5   6   8     1939.81     2001.95     22.41 o 
   6   6   8      104.52      105.27      6.07 o 
   7   6   8      112.56      113.16      6.62 o 
   8   6   8      254.15      249.91     10.36 o 
   9   6   8     1857.39     1721.73     22.44 o 
   1   7   8       11.75        5.73      2.07 o 
   2   7   8        0.30        3.11      2.08 o 
   3   7   8     2334.13     2127.97     14.62 o 
   4   7   8      632.42      573.06      8.77 o 
   5   7   8       61.59       65.52      5.88 o 
   6   7   8        1.56       -1.21      4.50 o 
   7   7   8      480.95      451.39     10.52 o 
   8   7   8       34.39       37.84      5.52 o 
   9   7   8        0.28       -6.37      5.38 o 
   0   8   8      181.42      196.65      5.58 o 
   1   8   8      603.81      514.55      5.84 o 
   2   8   8     3585.76     3525.74     20.25 o 
   3   8   8      981.29      892.19     10.18 o 
   4   8   8        0.75       -4.53      4.38 o 
   5   8   8      534.37      527.71     11.94 o 
   6   8   8        3.47        7.65      5.00 o 
   7   8   8       70.22       75.01      6.85 o 
   8   8   8      684.24      620.84     13.07 o 
   1   9   8      816.07      886.58     10.30 o 
   2   9   8      323.10      342.06      6.32 o 
   3   9   8      469.40      497.20     12.52 o 
   4   9   8      200.13      194.51      9.21 o 
   5   9   8        4.93       17.70      5.77 o 
   6   9   8      118.07      119.75      7.79 o 
   7   9   8       10.75       27.73      7.37 o 
   8   9   8        1.98        8.25      5.76 o 
   0  10   8      268.38      277.65     11.48 o 
   1  10   8      524.34      513.78      8.34 o 
   2  10   8     2558.62     2494.66     20.80 o 
   3  10   8        4.20      -10.36      5.33 o 
   4  10   8      162.04      154.24      8.05 o 
   5  10   8     1703.55     1610.14     24.17 o 
   6  10   8        0.10        0.37      6.51 o 
   7  10   8       11.19       25.92      6.64 o 
   8  10   8        0.12       18.63      6.05 o 
   1  11   8      286.04      308.80     17.75 o 
   2  11   8      152.11      130.79      7.95 o 
   3  11   8     1203.08     1180.35     19.32 o 
   4  11   8       33.71       36.76      6.54 o 
   5  11   8      339.67      373.43     12.10 o 
   6  11   8      635.27      631.01     13.98 o 
   7  11   8      112.21      111.06      8.56 o 
   0  12   8      252.17      291.80     17.42 o 
   1  12   8      851.13      842.69     16.32 o 
   2  12   8      770.97      738.93     17.54 o 
   3  12   8        6.25        9.29     10.45 o 
   4  12   8        4.29       25.54      7.17 o 
   5  12   8      299.24      280.68     11.68 o 
   6  12   8      129.21       98.59      8.82 o 
   1  13   8     1186.68     1034.77     26.72 o 
   2  13   8      280.48      303.28     10.78 o 
   3  13   8      102.16      103.60      9.95 o 
   4  13   8        2.94       14.58     13.29 o 
   5  13   8      366.99      399.93     17.16 o 
   6  13   8      392.05      379.70     13.45 o 
   0  14   8      489.30      505.21     22.11 o 
   1  14   8     1072.08      929.49     21.12 o 
   2  14   8        1.71        4.28      7.59 o 
   3  14   8        6.50       26.31      8.91 o 
   4  14   8       22.18       45.92     10.28 o 
   5  14   8       42.52       61.46     12.27 o 
   1  15   8      680.80      620.54     17.62 o 
   2  15   8        7.85       30.88     10.08 o 
   3  15   8        0.05      122.97     31.94 o 
   0  16   8      400.63      495.69     47.64 o 
   1  16   8      268.90      282.14     17.90 o 
   1   1   9       75.67      105.17      2.15 o 
   2   1   9      907.27      978.32      6.43 o 
   3   1   9    10452.14    10696.74     50.53 o 
   4   1   9       40.61       41.45      2.58 o 
   5   1   9      328.04      325.78      5.43 o 
   6   1   9     1295.61     1297.99     13.92 o 
   7   1   9     1518.25     1571.09     18.98 o 
   8   1   9      839.03      808.05     13.07 o 
   9   1   9     1352.66     1335.42     18.71 o 
  10   1   9      451.07      424.45     15.34 o 
   0   2   9      595.06      509.20      6.17 o 
   1   2   9      179.71      232.08      2.98 o 
   2   2   9     4549.56     4602.47     20.40 o 
   3   2   9      292.77      346.13      4.43 o 
   4   2   9      200.98      252.25      3.82 o 
   5   2   9        0.52        6.45      2.56 o 
   6   2   9      637.69      596.03      9.33 o 
   7   2   9       32.82       23.84      4.86 o 
   8   2   9       42.05       41.30      5.29 o 
   9   2   9     1234.09     1196.06     24.69 o 
  10   2   9        2.50       19.84      8.49 o 
   1   3   9     4429.90     4514.76     19.70 o 
   2   3   9       33.71       22.13      2.02 o 
   3   3   9    24103.79    24919.13    110.62 o 
   4   3   9      245.27      262.39      4.11 o 
   5   3   9      788.78      828.63     10.69 o 
   6   3   9      872.02      875.48     17.66 o 
   7   3   9       42.92       35.35      4.84 o 
   8   3   9      114.37       92.68      7.24 o 
   9   3   9     1379.69     1406.48     21.44 o 
  10   3   9       16.84        5.30      7.61 o 
   0   4   9      521.24      510.87      6.28 o 
   1   4   9     3248.03     3311.03     15.65 o 
   2   4   9     3591.04     3507.09     17.28 o 
   3   4   9      238.83      290.55      4.02 o 
   4   4   9     1397.27     1278.09     12.69 o 
   5   4   9      130.85      139.97      6.43 o 
   6   4   9      317.45      325.17      9.48 o 
   7   4   9      435.90      456.82      9.82 o 
   8   4   9       12.47       17.65      5.32 o 
   9   4   9      289.10      256.38     10.53 o 
   1   5   9      750.19      655.90      5.56 o 
   2   5   9      103.84      118.04      3.03 o 
   3   5   9     4419.17     4430.54     23.67 o 
   4   5   9      210.10      195.32      5.31 o 
   5   5   9     4686.86     4794.08     44.26 o 
   6   5   9      134.89      154.84      9.85 o 
   7   5   9     1040.37     1078.67     15.28 o 
   8   5   9      104.62      104.54      7.09 o 
   9   5   9        0.17        7.46      5.20 o 
   0   6   9      315.12      254.79      5.41 o 
   1   6   9     1273.39     1159.97      7.58 o 
   2   6   9     1829.60     1725.41     10.61 o 
   3   6   9      371.71      382.57      5.62 o 
   4   6   9      388.41      361.75      6.62 o 
   5   6   9       36.16       27.78      7.16 o 
   6   6   9      345.25      361.19      9.26 o 
   7   6   9     1308.42     1242.40     16.55 o 
   8   6   9       52.10       47.78      6.18 o 
   9   6   9       94.23      105.87      7.71 o 
   1   7   9     1691.65     1513.55      9.83 o 
   2   7   9       89.41       83.17      3.27 o 
   3   7   9      103.11       79.65      4.21 o 
   4   7   9      778.20      773.07     11.97 o 
   5   7   9     2428.38     2276.18     25.38 o 
   6   7   9       83.60       85.02      8.93 o 
   7   7   9        0.65        7.15      5.06 o 
   8   7   9      231.50      228.73     14.14 o 
   9   7   9      137.52      158.79      8.81 o 
   0   8   9      663.49      637.69      8.94 o 
   1   8   9       36.72       19.13      2.67 o 
   2   8   9        1.66       -3.02      2.85 o 
   3   8   9       19.23       -2.52      4.56 o 
   4   8   9       28.27        5.46      5.35 o 
   5   8   9      800.02      743.79     13.78 o 
   6   8   9        7.59        5.79      5.43 o 
   7   8   9       55.94       80.80      6.37 o 
   8   8   9      215.39      177.74      8.49 o 
   1   9   9     4335.98     4078.06     22.48 o 
   2   9   9       19.99       17.38      3.91 o 
   3   9   9      339.82      309.16      9.70 o 
   4   9   9      517.81      492.77     11.83 o 
   5   9   9     2077.83     2041.20     25.02 o 
   6   9   9      265.52      269.82     12.24 o 
   7   9   9      158.29      135.91      7.72 o 
   8   9   9       63.76       72.87      7.20 o 
   0  10   9       93.93       73.56      6.34 o 
   1  10   9      316.10      280.24      7.67 o 
   2  10   9       84.25       69.11      6.44 o 
   3  10   9        4.02        3.59      5.22 o 
   4  10   9      459.09      454.80     15.30 o 
   5  10   9      198.75      198.00     10.57 o 
   6  10   9        9.04       31.31      6.71 o 
   7  10   9        7.66       20.72      6.46 o 
   1  11   9     3422.94     3347.35     30.50 o 
   2  11   9       19.96       34.77      6.76 o 
   3  11   9     1225.34     1259.84     18.07 o 
   4  11   9      205.95      181.94     17.29 o 
   5  11   9     1716.32     1662.18     23.51 o 
   6  11   9        9.65       20.25      8.07 o 
   7  11   9       96.53       80.75      7.97 o 
   0  12   9      478.71      506.15     28.66 o 
   1  12   9        6.25        9.92      5.85 o 
   2  12   9      468.19      453.16     11.94 o 
   3  12   9      110.42      117.66      9.91 o 
   4  12   9      179.65      194.31     10.58 o 
   5  12   9      316.16      307.76     12.20 o 
   6  12   9      178.58      181.85     10.82 o 
   1  13   9      308.82      311.32     12.00 o 
   2  13   9       20.96       17.53      7.23 o 
   3  13   9      517.23      540.99     16.24 o 
   4  13   9       22.32       27.52      9.49 o 
   5  13   9      543.38      576.45     23.20 o 
   6  13   9        0.58       27.28      8.88 o 
   0  14   9      300.96      231.30     23.76 o 
   1  14   9       17.76       39.20     12.42 o 
   2  14   9      221.16      244.34     11.07 o 
   3  14   9       44.53       20.81     10.62 o 
   4  14   9      180.53      212.52     15.14 o 
   5  14   9      372.70      355.57     19.56 o 
   1  15   9       24.99       25.64     11.07 o 
   2  15   9      219.58      186.08     10.64 o 
   3  15   9     1831.74     1761.60     31.42 o 
   0  16   9      108.33      140.60     23.87 o 
   1  16   9      416.10      418.60     20.14 o 
   0   0  10     5647.40     5760.63     49.05 o 
   1   0  10     3752.48     3350.21     23.97 o 
   2   0  10     3686.20     3271.73     23.82 o 
   3   0  10     2060.29     2397.83     20.77 o 
   4   0  10     8515.74     9035.86     76.83 o 
   5   0  10     1244.70     1194.23     16.25 o 
   6   0  10      813.17      847.52     18.63 o 
   7   0  10     3662.16     3633.89     49.88 o 
   8   0  10      372.85      378.26     13.62 o 
   9   0  10      231.11      270.59     14.85 o 
  10   0  10      166.74      137.02      9.90 o 
   1   1  10      617.11      610.96      5.34 o 
   2   1  10        0.09       -1.83      1.59 o 
   3   1  10       79.19       71.25      2.66 o 
   4   1  10      599.21      632.96      5.99 o 
   5   1  10       77.44       84.12      5.93 o 
   6   1  10      103.65      105.51      5.59 o 
   7   1  10       81.91       89.36      5.87 o 
   8   1  10      260.12      283.17     10.63 o 
   9   1  10      240.77      214.96      8.06 o 
  10   1  10       54.90       64.15      8.81 o 
   0   2  10        7.78        9.06      2.52 o 
   1   2  10      505.34      412.25      4.06 o 
   2   2  10     9676.96     9234.27     37.72 o 
   3   2  10      840.40      856.94      6.80 o 
   4   2  10      653.79      607.70      6.20 o 
   5   2  10     1286.81     1366.64     14.77 o 
   6   2  10      395.48      440.15      8.76 o 
   7   2  10      459.87      461.97     12.30 o 
   8   2  10     1027.99     1048.13     16.64 o 
   9   2  10        9.03       13.87      5.16 o 
   1   3  10      630.82      538.66      5.00 o 
   2   3  10      245.83      255.61      3.71 o 
   3   3  10     3176.69     3175.39     17.31 o 
   4   3  10     2020.01     2103.15     14.93 o 
   5   3  10      315.06      358.06      9.04 o 
   6   3  10      208.37      184.31      6.78 o 
   7   3  10      157.22      164.02      8.43 o 
   8   3  10     2669.99     2675.77     29.13 o 
   9   3  10      303.33      286.93      9.21 o 
   0   4  10     2071.94     2034.06     14.47 o 
   1   4  10     2782.13     2810.59     13.43 o 
   2   4  10     3046.90     2943.56     15.22 o 
   3   4  10      613.98      664.59      6.56 o 
   4   4  10      391.95      458.01      6.47 o 
   5   4  10      732.62      666.72     12.01 o 
   6   4  10     1130.04     1198.51     15.67 o 
   7   4  10     1061.46     1090.23     15.23 o 
   8   4  10     2465.35     2455.65     27.82 o 
   9   4  10      188.35      193.24      9.82 o 
   1   5  10     3435.72     3226.08     15.59 o 
   2   5  10     1892.57     1910.18     11.89 o 
   3   5  10        4.57        4.71      2.38 o 
   4   5  10       23.70       21.12      3.44 o 
   5   5  10      134.24      161.81      7.59 o 
   6   5  10      820.82      815.62     15.07 o 
   7   5  10     1108.12     1017.67     19.55 o 
   8   5  10     1448.22     1387.61     19.59 o 
   9   5  10       66.76       46.60      6.55 o 
   0   6  10     5422.30     4917.46     30.01 o 
   1   6  10      598.74      513.34      5.15 o 
   2   6  10       16.55       13.18      2.30 o 
   3   6  10      376.13      353.84      5.96 o 
   4   6  10     1368.56     1313.11     14.65 o 
   5   6  10      652.68      651.28     12.24 o 
   6   6  10      621.44      611.15     12.17 o 
   7   6  10       20.21       32.21      6.93 o 
   8   6  10      175.88      179.84     10.57 o 
   9   6  10       28.13       33.84      6.26 o 
   1   7  10       67.86       68.65      2.93 o 
   2   7  10      186.96      174.28      3.95 o 
   3   7  10     2640.11     2520.83     18.84 o 
   4   7  10      191.41      197.61      8.12 o 
   5   7  10      329.63      285.21      9.24 o 
   6   7  10      826.34      791.69     17.05 o 
   7   7  10      490.18      463.87     11.10 o 
   8   7  10        8.31       26.72      5.91 o 
   9   7  10       28.87        8.30      6.50 o 
   0   8  10     3561.77     3319.09     26.85 o 
   1   8  10      137.95      149.11      3.99 o 
   2   8  10      607.05      603.12      7.97 o 
   3   8  10       83.32       84.22      6.83 o 
   4   8  10      671.69      630.91     16.19 o 
   5   8  10     1139.48     1057.43     16.71 o 
   6   8  10     1953.11     1785.03     22.91 o 
   7   8  10      516.13      502.14     11.72 o 
   8   8  10      186.92      169.99      8.65 o 
   1   9  10      195.74      184.56      5.78 o 
   2   9  10      634.14      649.14      9.50 o 
   3   9  10       98.46       87.98      6.39 o 
   4   9  10       40.38       31.76      7.01 o 
   5   9  10        1.08       12.87      5.65 o 
   6   9  10       32.37       26.10      6.57 o 
   7   9  10       31.72       49.71      6.35 o 
   8   9  10      247.74      242.53      9.87 o 
   0  10  10      961.95      897.60     14.40 o 
   1  10  10       89.30       88.88      6.33 o 
   2  10  10      297.19      293.56      8.37 o 
   3  10  10      142.39      139.59      7.55 o 
   4  10  10      419.41      427.96     12.14 o 
   5  10  10      689.27      619.37     14.13 o 
   6  10  10     1951.84     1811.21     24.72 o 
   7  10  10       95.32       72.41      8.29 o 
   1  11  10       33.26       13.89      5.33 o 
   2  11  10       84.00       90.11      7.74 o 
   3  11  10      235.61      232.54      9.85 o 
   4  11  10      448.74      432.26     15.62 o 
   5  11  10      329.30      348.11     13.59 o 
   6  11  10      142.62      146.09      9.98 o 
   7  11  10       13.66       13.52      6.63 o 
   0  12  10      867.34     1044.09     88.18 o 
   1  12  10       97.97      102.81      9.01 o 
   2  12  10      124.30      146.73      9.85 o 
   3  12  10       16.84        6.91      7.60 o 
   4  12  10        0.23        3.24      8.10 o 
   5  12  10      259.00      238.81     11.19 o 
   6  12  10     1195.47     1131.34     21.34 o 
   1  13  10      298.20      287.26     11.42 o 
   2  13  10       13.12       10.91     10.10 o 
   3  13  10        5.22       -3.93      8.34 o 
   4  13  10      165.61      183.51     13.80 o 
   5  13  10       87.77       99.81     11.85 o 
   0  14  10      513.13      576.91     29.63 o 
   1  14  10      583.20      568.85     16.80 o 
   2  14  10      884.67      863.01     16.50 o 
   3  14  10       97.93      101.73     11.25 o 
   4  14  10      101.19       88.33     11.50 o 
   1  15  10      138.68       83.95     14.13 o 
   2  15  10        8.65       10.48     11.84 o 
   3  15  10       12.83       50.77     17.29 o 
   1   1  11      898.57      876.56      6.63 o 
   2   1  11     2231.77     2029.79     11.12 o 
   3   1  11     1508.89     1448.84      9.69 o 
   4   1  11      686.43      621.83      7.34 o 
   5   1  11     1878.04     1771.85     16.83 o 
   6   1  11      825.38      826.75     13.39 o 
   7   1  11     1386.06     1480.77     19.10 o 
   8   1  11     2542.48     2435.36     27.26 o 
   9   1  11        3.60        9.91      4.99 o 
   0   2  11     7171.43     7254.23     43.76 o 
   1   2  11      667.06      707.14      5.71 o 
   2   2  11       14.56       52.09      2.26 o 
   3   2  11     1759.57     1857.12     11.34 o 
   4   2  11      958.78      961.26      9.16 o 
   5   2  11     1071.51     1073.46     14.36 o 
   6   2  11      263.08      281.24      8.13 o 
   7   2  11       23.04       19.36      4.91 o 
   8   2  11      294.34      279.39      9.69 o 
   9   2  11       17.78       14.65      5.51 o 
   1   3  11        3.51        0.02      1.71 o 
   2   3  11      279.92      221.45      3.65 o 
   3   3  11     1691.32     1603.78     10.97 o 
   4   3  11      294.76      257.96      5.28 o 
   5   3  11      172.79      152.22      9.40 o 
   6   3  11      932.35      846.22     12.94 o 
   7   3  11      200.31      203.73      8.03 o 
   8   3  11     1324.36     1327.34     18.90 o 
   9   3  11      404.97      351.89     10.82 o 
   0   4  11      552.68      468.97      7.42 o 
   1   4  11      198.38      182.65      3.30 o 
   2   4  11     2972.33     2886.59     15.59 o 
   3   4  11      298.30      318.13      5.30 o 
   4   4  11     1882.44     1664.28     14.96 o 
   5   4  11      823.90      847.26     12.29 o 
   6   4  11      469.12      478.04     10.19 o 
   7   4  11        2.22        7.78      4.84 o 
   8   4  11      477.54      467.75     14.12 o 
   9   4  11       13.60       14.51      5.69 o 
   1   5  11       45.86       55.91      2.51 o 
   2   5  11     1499.42     1402.86     10.49 o 
   3   5  11       12.46        6.57      2.58 o 
   4   5  11     2994.38     2738.26     25.59 o 
   5   5  11      495.76      522.37     11.40 o 
   6   5  11     1511.65     1480.47     20.00 o 
   7   5  11       27.89       25.60      5.20 o 
   8   5  11       27.88       24.89      6.11 o 
   9   5  11      393.49      398.66     14.83 o 
   0   6  11     1979.82     1959.91     15.70 o 
   1   6  11       79.55       82.15      2.93 o 
   2   6  11      970.75      888.37      7.45 o 
   3   6  11       85.68       76.09      4.07 o 
   4   6  11     3043.70     2827.20     29.19 o 
   5   6  11        1.14       13.91      5.07 o 
   6   6  11       11.94       21.15      5.65 o 
   7   6  11       22.52        9.63      5.02 o 
   8   6  11      115.60      127.01     12.22 o 
   9   6  11      287.09      282.26     10.23 o 
   1   7  11      567.38      531.22      6.57 o 
   2   7  11      762.92      703.02      7.80 o 
   3   7  11      833.68      817.81     11.85 o 
   4   7  11     2789.65     2739.77     29.10 o 
   5   7  11     1081.52     1070.86     16.59 o 
   6   7  11      141.60      133.09      9.06 o 
   7   7  11      309.33      320.83      9.94 o 
   8   7  11       10.24       -8.69      5.53 o 
   0   8  11      130.73      184.08      7.28 o 
   1   8  11      427.95      438.81      6.20 o 
   2   8  11     1055.13      959.87     10.02 o 
   3   8  11        1.09       -5.86      3.77 o 
   4   8  11       32.31       34.81      5.92 o 
   5   8  11        0.35        6.39      5.28 o 
   6   8  11        5.75       32.10      6.33 o 
   7   8  11      390.62      359.83     10.52 o 
   8   8  11      223.87      256.55     12.24 o 
   1   9  11      375.39      371.20      7.71 o 
   2   9  11        2.97        1.82      4.51 o 
   3   9  11      123.23      131.78      7.07 o 
   4   9  11     2698.10     2574.04     29.18 o 
   5   9  11      620.18      597.00     13.64 o 
   6   9  11       48.28       51.05      6.88 o 
   7   9  11      115.88      122.19      8.16 o 
   8   9  11      293.81      300.80     11.61 o 
   0  10  11      362.34      355.06     12.54 o 
   1  10  11      661.71      674.53     13.39 o 
   2  10  11       38.68       28.54      6.47 o 
   3  10  11       67.96       75.37      6.85 o 
   4  10  11      180.45      189.11      9.41 o 
   5  10  11      360.47      352.29     12.02 o 
   6  10  11      263.73      258.94     14.44 o 
   7  10  11      103.61      127.94      8.98 o 
   1  11  11       92.13       67.25      6.91 o 
   2  11  11       24.97       13.58      7.94 o 
   3  11  11       33.73       53.42      8.03 o 
   4  11  11     1771.82     1724.68     33.19 o 
   5  11  11      661.92      572.57     16.85 o 
   6  11  11        0.51        7.29      7.50 o 
   7  11  11        7.13        6.58      7.45 o 
   0  12  11     2323.41     2324.59     96.09 o 
   1  12  11       17.28      -13.65      6.82 o 
   2  12  11      458.28      472.93     13.67 o 
   3  12  11        6.74       -5.78      7.75 o 
   4  12  11      299.23      342.50     27.65 o 
   5  12  11      151.56      134.80     10.04 o 
   6  12  11      345.65      339.27     13.49 o 
   1  13  11        5.13      -10.65      8.04 o 
   2  13  11      494.29      508.70     13.06 o 
   3  13  11        0.25        4.09      8.30 o 
   4  13  11      560.15      594.34     20.45 o 
   5  13  11      150.43      183.70     13.41 o 
   0  14  11      969.02      978.49     29.54 o 
   1  14  11        0.72       -5.99     10.15 o 
   2  14  11      444.98      533.04     25.08 o 
   3  14  11      184.95      170.86     13.88 o 
   4  14  11      404.84      368.59     18.38 o 
   1  15  11        0.47      -24.99     12.50 o 
   2  15  11      407.78      383.17     18.74 o 
   0   0  12     1020.80      992.60     15.01 o 
   1   0  12      291.51      316.43      5.82 o 
   2   0  12    11971.73    11292.46     69.05 o 
   3   0  12      149.26      208.55      6.43 o 
   4   0  12     6832.33     6663.52     57.18 o 
   5   0  12      286.10      210.85      8.88 o 
   6   0  12      837.67      869.16     20.10 o 
   7   0  12      194.65      186.24     11.51 o 
   8   0  12     2815.65     2673.72     41.89 o 
   9   0  12      190.66      185.94     12.07 o 
   1   1  12       19.81       26.75      1.81 o 
   2   1  12      313.15      353.22      4.06 o 
   3   1  12       18.55       16.11      2.29 o 
   4   1  12      412.43      410.71      6.38 o 
   5   1  12       12.95        4.47      3.25 o 
   6   1  12     1251.44     1262.72     17.45 o 
   7   1  12        1.92       -0.48      4.30 o 
   8   1  12       10.68        3.29      5.29 o 
   9   1  12      168.04      147.64      7.83 o 
   0   2  12      586.16      595.76      7.52 o 
   1   2  12     3311.64     3357.86     16.93 o 
   2   2  12     4603.95     4343.11     19.99 o 
   3   2  12      133.58      139.91      3.39 o 
   4   2  12     1549.87     1426.43     12.07 o 
   5   2  12       51.64       55.86      4.22 o 
   6   2  12      160.12      154.07      8.32 o 
   7   2  12        1.25        3.31      4.86 o 
   8   2  12     3167.51     3144.47     35.80 o 
   9   2  12       18.88        4.48      6.00 o 
   1   3  12      148.34      167.92      3.31 o 
   2   3  12      846.68      787.65      6.41 o 
   3   3  12       44.22       50.96      3.38 o 
   4   3  12      973.97     1008.44     12.26 o 
   5   3  12       57.35       42.77      5.35 o 
   6   3  12     1086.13     1056.15     16.09 o 
   7   3  12      248.85      245.26     11.37 o 
   8   3  12     1368.59     1268.00     18.85 o 
   9   3  12        3.95        3.57      5.42 o 
   0   4  12     7744.81     7468.66     42.93 o 
   1   4  12      706.09      729.22      6.31 o 
   2   4  12     2920.94     2731.92     15.99 o 
   3   4  12      389.61      427.85      6.25 o 
   4   4  12      297.14      282.41      6.83 o 
   5   4  12     1329.65     1350.95     18.59 o 
   6   4  12     1363.47     1329.61     18.74 o 
   7   4  12      201.82      184.01      9.06 o 
   8   4  12     2125.55     2085.28     25.85 o 
   9   4  12      393.16      377.75     11.36 o 
   1   5  12       25.71       15.71      2.17 o 
   2   5  12        0.16        2.36      2.31 o 
   3   5  12       98.37       89.81      4.19 o 
   4   5  12     2239.52     2240.16     21.99 o 
   5   5  12        4.08        0.91      4.75 o 
   6   5  12      128.81      135.39      7.82 o 
   7   5  12      100.09      100.16      8.14 o 
   8   5  12     1095.57     1020.03     17.16 o 
   9   5  12        7.76       -2.89      5.49 o 
   0   6  12    12331.60    11647.41     67.31 o 
   1   6  12       57.01       71.05      3.66 o 
   2   6  12       37.90       30.92      3.07 o 
   3   6  12      175.31      149.96      5.64 o 
   4   6  12        2.92        2.84      5.25 o 
   5   6  12       66.68       75.93      9.14 o 
   6   6  12     2896.07     2824.07     31.71 o 
   7   6  12       25.10        7.25      5.30 o 
   8   6  12      926.24      876.06     16.32 o 
   1   7  12       83.00       69.58      3.03 o 
   2   7  12      403.86      346.24      6.26 o 
   3   7  12        6.19       15.06      4.73 o 
   4   7  12      174.39      186.15      8.17 o 
   5   7  12      102.83      129.52      8.83 o 
   6   7  12      544.47      561.84     18.80 o 
   7   7  12       43.85       44.45      9.54 o 
   8   7  12       99.69       93.56      8.01 o 
   0   8  12    20785.06    20659.92    130.88 o 
   1   8  12      478.84      433.82      6.81 o 
   2   8  12      393.47      409.43      7.44 o 
   3   8  12       39.68       23.10      5.06 o 
   4   8  12      842.63      816.38     14.89 o 
   5   8  12       66.10       75.83      8.15 o 
   6   8  12     3566.04     3510.03     36.96 o 
   7   8  12       52.38       70.96      7.89 o 
   8   8  12      711.93      652.93     15.09 o 
   1   9  12       36.51       17.12      3.90 o 
   2   9  12       95.33       69.37      5.93 o 
   3   9  12      221.93      207.72      8.23 o 
   4   9  12      295.25      274.23     11.12 o 
   5   9  12       50.31       29.30      6.43 o 
   6   9  12      106.62       89.61      8.21 o 
   7   9  12       61.06       56.92      7.42 o 
   0  10  12     5090.57     5247.26     66.19 o 
   1  10  12      342.22      299.37     11.54 o 
   2  10  12       13.28        7.81      6.03 o 
   3  10  12       56.04       47.34      6.57 o 
   4  10  12      511.12      494.01     13.05 o 
   5  10  12        6.02       10.17      6.72 o 
   6  10  12     1382.60     1339.61     21.24 o 
   7  10  12       83.51       58.19      7.86 o 
   1  11  12      188.54      188.48      8.82 o 
   2  11  12      157.74      150.27      8.95 o 
   3  11  12      166.03      184.06     12.91 o 
   4  11  12      904.69      823.71     30.18 o 
   5  11  12        3.20       24.70      7.40 o 
   6  11  12       99.73      112.96      9.81 o 
   0  12  12     2006.18     1973.94     40.09 o 
   1  12  12      210.19      182.18      9.83 o 
   2  12  12      321.59      330.10     12.77 o 
   3  12  12       50.39       55.96      9.48 o 
   4  12  12      221.99      203.66     12.70 o 
   5  12  12       22.16       19.76      8.43 o 
   6  12  12      575.45      545.87     17.04 o 
   1  13  12       92.54       63.56     10.51 o 
   2  13  12       72.66       73.24      8.92 o 
   3  13  12      144.60      167.45     11.78 o 
   4  13  12      458.01      442.83     18.62 o 
   5  13  12       20.81       34.41     12.08 o 
   0  14  12     1277.82     1307.99     33.93 o 
   1  14  12        0.46       -7.15     11.76 o 
   2  14  12     1100.58     1090.39     18.15 o 
   3  14  12        0.53        9.83      9.63 o 
   4  14  12      116.79      152.13     14.66 o 
   1  15  12        0.55      -27.49     13.75 o 
   2  15  12        0.01      -16.96     16.13 o 
   1   1  13      197.62      186.66      3.43 o 
   2   1  13     1800.08     1697.79      9.94 o 
   3   1  13     2065.49     2003.71     12.96 o 
   4   1  13      112.85       99.04      4.81 o 
   5   1  13      619.17      661.33     14.80 o 
   6   1  13     1354.10     1384.70     18.80 o 
   7   1  13      183.93      138.59      7.53 o 
   8   1  13      665.15      620.71     13.06 o 
   9   1  13      564.82      537.00     12.88 o 
   0   2  13     2008.31     1751.43     14.43 o 
   1   2  13        6.09        9.31      1.93 o 
   2   2  13     1380.93     1307.55      8.80 o 
   3   2  13      302.42      304.75      4.52 o 
   4   2  13     1369.65     1339.97     16.04 o 
   5   2  13      594.65      606.77     12.03 o 
   6   2  13       66.50       59.78      5.83 o 
   7   2  13        0.53       -3.87      4.79 o 
   8   2  13      281.71      260.79     10.19 o 
   9   2  13      159.95      164.53      8.56 o 
   1   3  13       11.70        9.38      1.78 o 
   2   3  13     1279.36     1212.10      8.80 o 
   3   3  13      334.54      347.68      5.30 o 
   4   3  13        2.08       -3.48      3.62 o 
   5   3  13      127.22      164.76      7.77 o 
   6   3  13      187.57      180.06      8.20 o 
   7   3  13       33.89       33.96      5.92 o 
   8   3  13      264.33      271.42     10.49 o 
   9   3  13       18.16       21.79      6.64 o 
   0   4  13     7886.85     8095.66     49.63 o 
   1   4  13      179.68      216.12      4.00 o 
   2   4  13     1174.71     1010.24      8.86 o 
   3   4  13      127.81      112.39      4.60 o 
   4   4  13     1549.84     1474.56     16.60 o 
   5   4  13      214.76      202.09      9.01 o 
   6   4  13      742.19      761.29     14.28 o 
   7   4  13       45.76       33.41      6.21 o 
   8   4  13      644.73      587.57     13.39 o 
   9   4  13       36.12       60.36      6.90 o 
   1   5  13      909.50      878.52      8.11 o 
   2   5  13      334.45      324.92      5.30 o 
   3   5  13     4901.56     4781.87     35.49 o 
   4   5  13      190.68      183.46      7.64 o 
   5   5  13     2477.30     2496.87     28.61 o 
   6   5  13       36.71       26.53      5.77 o 
   7   5  13       82.40       67.94      6.83 o 
   8   5  13       46.10       52.42      7.00 o 
   9   5  13        3.80       22.18      6.74 o 
   0   6  13      605.67      622.69      8.52 o 
   1   6  13       22.14       15.79      2.95 o 
   2   6  13     1769.53     1599.50     12.82 o 
   3   6  13      109.01      111.77      6.09 o 
   4   6  13     1735.01     1684.65     20.30 o 
   5   6  13     1005.34      935.31     16.70 o 
   6   6  13      195.32      195.73     11.69 o 
   7   6  13        9.72       21.38      6.16 o 
   8   6  13       66.20       57.71      7.22 o 
   1   7  13      582.21      568.72      6.90 o 
   2   7  13     1558.94     1555.59     12.97 o 
   3   7  13     1177.81     1117.51     20.90 o 
   4   7  13     2889.06     2968.90     31.66 o 
   5   7  13     1243.75     1170.40     18.04 o 
   6   7  13      511.75      498.31     12.84 o 
   7   7  13        4.73       18.34      6.48 o 
   8   7  13       68.97       53.47      7.25 o 
   0   8  13      220.83      301.02      8.82 o 
   1   8  13     2772.81     2561.79     20.09 o 
   2   8  13        2.14        1.17      4.23 o 
   3   8  13        0.38       -1.68      4.53 o 
   4   8  13      269.04      258.38      9.83 o 
   5   8  13      176.82      205.35      9.47 o 
   6   8  13       31.65       40.03      6.75 o 
   7   8  13      243.46      214.98     13.46 o 
   8   8  13       66.12       57.87      7.96 o 
   1   9  13      386.09      419.21      9.77 o 
   2   9  13        0.08       -1.21      4.78 o 
   3   9  13       41.73       43.35      6.56 o 
   4   9  13      741.89      804.14     15.33 o 
   5   9  13      174.50      205.77      9.87 o 
   6   9  13      145.70      143.44      8.92 o 
   7   9  13      137.20      110.89      8.60 o 
   0  10  13     2493.13     2794.54     69.83 o 
   1  10  13      222.84      177.77      7.73 o 
   2  10  13        0.45       -2.12      6.39 o 
   3  10  13       43.15       37.13      6.39 o 
   4  10  13       30.41       34.51      6.85 o 
   5  10  13       13.48       13.61      6.81 o 
   6  10  13      176.19      189.56     10.95 o 
   7  10  13       11.27        8.74      7.36 o 
   1  11  13      348.27      378.93     11.75 o 
   2  11  13      381.32      393.96     11.75 o 
   3  11  13       70.03       65.79      8.88 o 
   4  11  13      892.73      879.37     20.94 o 
   5  11  13       44.04       59.54      8.26 o 
   6  11  13       12.92        8.22      7.75 o 
   0  12  13     1455.18     1417.74     33.64 o 
   1  12  13      826.52      883.47     21.16 o 
   2  12  13      675.66      630.89     16.16 o 
   3  12  13       68.34       53.28     10.76 o 
   4  12  13      126.01       88.24     11.18 o 
   5  12  13      262.04      284.40     27.51 o 
   1  13  13       72.13       39.36     12.31 o 
   2  13  13      177.15      163.29     11.24 o 
   3  13  13      369.95      354.80     16.81 o 
   4  13  13       11.03       50.76     11.13 o 
   0  14  13     2041.96     1948.48     48.36 o 
   1  14  13        7.27      -21.50     10.75 o 
   2  14  13       24.43       18.00     10.67 o 
   3  14  13        0.85      -19.37     10.26 o 
   1  15  13        4.95      -28.98     14.49 o 
   0   0  14      317.90      428.04      8.82 o 
   1   0  14     1422.01     1374.99     11.86 o 
   2   0  14     4309.10     4196.55     31.11 o 
   3   0  14     1494.78     1444.70     15.12 o 
   4   0  14     1071.38     1015.11     18.61 o 
   5   0  14     1737.90     1732.64     30.72 o 
   6   0  14      671.07      734.56     19.49 o 
   7   0  14     1836.01     1762.13     41.79 o 
   8   0  14      800.82      696.80     22.25 o 
   9   0  14        2.19       20.04      8.47 o 
   1   1  14      220.69      232.68      4.26 o 
   2   1  14       48.58       47.88      2.77 o 
   3   1  14      103.01      119.47      3.92 o 
   4   1  14       35.49       36.00      4.67 o 
   5   1  14       28.47       32.94      5.31 o 
   6   1  14      142.73      152.76      7.63 o 
   7   1  14      228.24      209.74      8.94 o 
   8   1  14       12.95        8.77      5.46 o 
   9   1  14       84.22       90.79      7.13 o 
   0   2  14      306.65      370.47      6.54 o 
   1   2  14     2241.60     2071.35     11.72 o 
   2   2  14     3372.89     3245.60     17.54 o 
   3   2  14      157.75      152.88      4.09 o 
   4   2  14      927.33      908.40     12.55 o 
   5   2  14       31.46       22.44      6.37 o 
   6   2  14       55.96       67.53      6.25 o 
   7   2  14     2280.90     2180.32     26.58 o 
   8   2  14      971.40      931.32     17.31 o 
   9   2  14       55.53       50.37      7.88 o 
   1   3  14      879.20      857.68      7.37 o 
   2   3  14      621.98      560.53      6.83 o 
   3   3  14      720.98      664.64      8.37 o 
   4   3  14        0.21       -1.31      4.56 o 
   5   3  14        0.26       -4.69      4.85 o 
   6   3  14      295.30      284.19     10.37 o 
   7   3  14      311.98      351.31     11.55 o 
   8   3  14      103.86      109.11      8.14 o 
   9   3  14      185.17      203.75     16.15 o 
   0   4  14      156.06      166.18      5.40 o 
   1   4  14     2761.06     2607.96     15.76 o 
   2   4  14       29.35       20.68      2.72 o 
   3   4  14      219.19      207.50      5.67 o 
   4   4  14     1605.86     1594.61     23.49 o 
   5   4  14     1421.47     1349.05     28.14 o 
   6   4  14      362.20      346.64     10.75 o 
   7   4  14      751.94      707.08     14.29 o 
   8   4  14      150.29      140.92     14.79 o 
   9   4  14        2.95       25.26      6.62 o 
   1   5  14      891.03      932.55      8.32 o 
   2   5  14      859.47      820.07      8.82 o 
   3   5  14      226.92      197.83      7.58 o 
   4   5  14      136.45      136.62      7.80 o 
   5   5  14       75.81       85.28      7.74 o 
   6   5  14     1018.72      998.83     17.05 o 
   7   5  14      138.85      113.22      8.16 o 
   8   5  14      564.65      565.40     13.80 o 
   0   6  14      402.93      390.88      7.48 o 
   1   6  14       22.12       20.85      2.75 o 
   2   6  14      209.83      184.62      5.54 o 
   3   6  14      149.22      119.30      6.63 o 
   4   6  14       85.24       72.32      6.44 o 
   5   6  14     1545.98     1552.56     22.05 o 
   6   6  14      389.98      384.61     12.05 o 
   7   6  14      858.03      877.11     16.74 o 
   8   6  14       31.12       23.21      6.63 o 
   1   7  14       37.78       27.23      3.38 o 
   2   7  14       86.98       73.61      4.59 o 
   3   7  14      349.71      368.62     13.43 o 
   4   7  14     1336.00     1303.59     18.99 o 
   5   7  14      171.19      156.45      8.35 o 
   6   7  14        1.13       -1.73      8.12 o 
   7   7  14      281.66      254.03     11.89 o 
   8   7  14      428.33      426.34     13.84 o 
   0   8  14     1385.84     1413.14     16.95 o 
   1   8  14     1411.01     1389.43     14.53 o 
   2   8  14     1030.88      951.18     15.92 o 
   3   8  14      730.61      688.60     12.53 o 
   4   8  14      855.46      839.10     15.79 o 
   5   8  14     1031.34     1069.34     17.91 o 
   6   8  14      111.78      100.19      8.14 o 
   7   8  14      453.59      460.54     13.08 o 
   1   9  14      183.65      160.88      8.40 o 
   2   9  14      141.34      127.58      7.55 o 
   3   9  14       31.12       22.74      5.63 o 
   4   9  14        3.28        2.59      7.49 o 
   5   9  14        1.73       24.88      6.44 o 
   6   9  14       31.47       37.26      6.79 o 
   7   9  14      216.98      170.18     10.51 o 
   0  10  14    10429.45    10019.44    197.03 o 
   1  10  14      460.45      504.18     11.67 o 
   2  10  14       99.40       79.98      7.79 o 
   3  10  14       10.75        7.06      7.20 o 
   4  10  14      379.73      411.01     16.17 o 
   5  10  14     1342.00     1290.35     20.96 o 
   6  10  14      953.72      953.72     20.44 o 
   1  11  14      402.00      420.06     11.70 o 
   2  11  14       42.47       26.48      7.57 o 
   3  11  14       48.31       45.93      8.77 o 
   4  11  14       59.49       91.32     10.44 o 
   5  11  14      410.00      434.68     14.32 o 
   6  11  14       22.25       18.94      9.82 o 
   0  12  14      582.49      545.23     23.86 o 
   1  12  14       84.59       73.50     11.29 o 
   2  12  14       53.53       58.54      9.64 o 
   3  12  14       85.69      112.12     11.41 o 
   4  12  14      239.20      256.85     14.83 o 
   5  12  14       22.26       10.85     10.40 o 
   1  13  14       91.98       55.77     11.58 o 
   2  13  14      144.96      122.04      9.69 o 
   3  13  14       22.12       16.91     10.86 o 
   4  13  14     1225.70     1213.39     31.90 o 
   0  14  14       13.19       43.12     17.52 o 
   1  14  14      108.07       96.66     13.28 o 
   2  14  14       13.57      -18.73     13.06 o 
   3  14  14       48.13       38.53     13.13 o 
   1   1  15      347.56      374.31      4.50 o 
   2   1  15       10.48        5.95      2.41 o 
   3   1  15     8182.98     7699.99     48.16 o 
   4   1  15     1054.33     1018.32     16.01 o 
   5   1  15     1372.17     1276.58     18.49 o 
   6   1  15      350.53      363.10     10.81 o 
   7   1  15      404.24      404.45     11.55 o 
   8   1  15      547.94      545.09     13.10 o 
   9   1  15      392.62      364.69     12.33 o 
   0   2  15       21.81       31.79      3.67 o 
   1   2  15      767.86      768.49      6.58 o 
   2   2  15     1843.69     1749.72     12.12 o 
   3   2  15      220.26      219.71      6.19 o 
   4   2  15     1968.94     1968.15     27.14 o 
   5   2  15       47.09       24.50      5.79 o 
   6   2  15       98.75       87.05      9.17 o 
   7   2  15      166.20      154.57      8.25 o 
   8   2  15        3.49        8.92      6.21 o 
   9   2  15      572.11      501.99     14.37 o 
   1   3  15       32.61       27.59      2.83 o 
   2   3  15       89.79       92.92      4.51 o 
   3   3  15     5688.43     5559.08     38.27 o 
   4   3  15       26.18       18.93      5.41 o 
   5   3  15     2439.59     2416.99     30.29 o 
   6   3  15       39.98       29.07      6.30 o 
   7   3  15       94.58       77.52      7.53 o 
   8   3  15        0.80        4.10      7.07 o 
   0   4  15     3220.81     3177.90     24.70 o 
   1   4  15      348.78      316.58      5.11 o 
   2   4  15     1403.02     1308.30     11.50 o 
   3   4  15       77.84       61.49      4.55 o 
   4   4  15      386.33      436.42     10.34 o 
   5   4  15     1554.61     1564.64     21.64 o 
   6   4  15      419.06      419.17     11.97 o 
   7   4  15      778.21      699.75     15.64 o 
   8   4  15       46.55       38.29      7.79 o 
   1   5  15      537.25      510.41      6.58 o 
   2   5  15     1610.29     1506.49     13.61 o 
   3   5  15      950.33      866.47     11.19 o 
   4   5  15      428.78      413.35     10.46 o 
   5   5  15     2243.19     2208.32     27.19 o 
   6   5  15      398.87      368.53     11.73 o 
   7   5  15        2.25       15.41      6.21 o 
   8   5  15      240.96      249.86     10.46 o 
   0   6  15       70.84       47.98      6.57 o 
   1   6  15      555.77      498.00      7.45 o 
   2   6  15     1459.04     1287.65     11.67 o 
   3   6  15        2.77       -3.68      4.78 o 
   4   6  15      326.69      385.78     10.66 o 
   5   6  15       87.55       71.88      7.36 o 
   6   6  15       95.28      105.31      7.97 o 
   7   6  15      774.42      727.42     15.74 o 
   8   6  15      223.33      175.04     11.86 o 
   1   7  15     1993.32     2004.02     18.18 o 
   2   7  15      702.75      640.66      9.82 o 
   3   7  15      347.89      358.44     11.44 o 
   4   7  15        2.40        6.67      5.65 o 
   5   7  15     1974.37     1889.20     24.68 o 
   6   7  15      418.75      417.49     12.45 o 
   7   7  15      222.85      220.54     10.72 o 
   8   7  15      218.67      221.77     11.45 o 
   0   8  15        7.57        5.16      5.55 o 
   1   8  15        2.35        3.83      4.41 o 
   2   8  15       87.29      103.67      5.75 o 
   3   8  15        0.04        5.66      5.35 o 
   4   8  15       33.30       37.47      6.52 o 
   5   8  15        3.12       16.04      6.44 o 
   6   8  15      595.86      572.48     16.61 o 
   7   8  15        3.51       17.79      7.24 o 
   1   9  15     1052.66     1057.43     14.18 o 
   2   9  15      771.45      781.71     13.48 o 
   3   9  15       60.51       54.03      6.61 o 
   4   9  15       81.76       90.65      7.92 o 
   5   9  15     2597.24     2538.33     28.02 o 
   6   9  15      112.35      122.74      8.80 o 
   7   9  15        1.11       13.76     12.24 o 
   0  10  15       64.51       67.30     13.98 o 
   1  10  15        0.77       16.84      6.87 o 
   2  10  15      656.98      660.76     12.97 o 
   3  10  15      114.87      113.34      9.73 o 
   4  10  15        3.49       12.64      6.55 o 
   5  10  15      339.84      371.48     12.93 o 
   6  10  15       22.70       47.68      7.96 o 
   1  11  15      947.62     1006.65     16.04 o 
   2  11  15        2.03      -12.16      6.59 o 
   3  11  15     1379.55     1463.24     23.32 o 
   4  11  15       71.13       95.75     11.66 o 
   5  11  15     2195.94     2348.40     30.86 o 
   0  12  15       69.70       53.66     16.44 o 
   1  12  15        1.21      -15.88     11.67 o 
   2  12  15      171.89      172.34     12.24 o 
   3  12  15      310.03      312.37     18.02 o 
   4  12  15      602.56      619.36     21.37 o 
   5  12  15      174.96      167.66     15.84 o 
   1  13  15       37.80       25.84     11.15 o 
   2  13  15        2.91        1.31     10.18 o 
   3  13  15      704.10      725.92     19.59 o 
   4  13  15        1.01       18.27     14.69 o 
   0  14  15       16.20      -16.88     19.63 o 
   1  14  15      149.04      134.11     14.42 o 
   2  14  15      462.56      468.38     24.11 o 
   0   0  16      863.59      760.62     12.60 o 
   1   0  16      793.22      721.46      8.62 o 
   2   0  16     1970.05     1938.70     19.40 o 
   3   0  16       10.56        5.48      8.07 o 
   4   0  16      611.67      609.90     18.04 o 
   5   0  16       21.05        3.08      7.60 o 
   6   0  16     1518.66     1539.95     30.68 o 
   7   0  16     2135.55     2125.78     38.05 o 
   8   0  16        1.23       -6.96      7.82 o 
   1   1  16      238.42      238.10      3.99 o 
   2   1  16       37.30       26.52      3.01 o 
   3   1  16       73.67       70.91      4.71 o 
   4   1  16       71.74       65.50      6.50 o 
   5   1  16        1.20       -0.12      5.13 o 
   6   1  16        0.05       -6.24      5.31 o 
   7   1  16      311.89      308.66     11.35 o 
   8   1  16        0.03        8.42      5.91 o 
   0   2  16     5405.51     5106.72     34.05 o 
   1   2  16     1714.15     1635.83     10.62 o 
   2   2  16       44.59       31.88      2.69 o 
   3   2  16       67.09       54.30      4.73 o 
   4   2  16        1.45        3.82      4.82 o 
   5   2  16       10.95        0.68      5.19 o 
   6   2  16     1517.02     1532.52     21.67 o 
   7   2  16     1120.40     1077.35     18.28 o 
   8   2  16      715.21      647.57     15.86 o 
   1   3  16      318.54      326.12      5.26 o 
   2   3  16      460.21      443.33      7.25 o 
   3   3  16     1999.26     1797.61     16.96 o 
   4   3  16      193.26      188.05      8.22 o 
   5   3  16      197.82      205.90      9.63 o 
   6   3  16      333.37      352.58     13.78 o 
   7   3  16      156.63      127.47      9.00 o 
   8   3  16       27.40       24.86      7.06 o 
   0   4  16     1886.64     1804.83     16.39 o 
   1   4  16       60.15       42.65      3.46 o 
   2   4  16      277.92      280.66      6.37 o 
   3   4  16      162.59      162.54      6.37 o 
   4   4  16      102.89       89.13      7.00 o 
   5   4  16      225.05      201.71     10.00 o 
   6   4  16       97.11      106.72      8.58 o 
   7   4  16      417.77      380.11     15.95 o 
   8   4  16      601.58      559.03     18.81 o 
   1   5  16      371.70      386.05      7.76 o 
   2   5  16       72.89       60.71      4.52 o 
   3   5  16     3278.71     3107.08     27.41 o 
   4   5  16      258.37      247.84      8.95 o 
   5   5  16       79.66       79.03      7.69 o 
   6   5  16      236.64      226.10     10.02 o 
   7   5  16      196.70      175.61      9.60 o 
   8   5  16       23.17       36.28      7.60 o 
   0   6  16     2911.56     2768.93     26.12 o 
   1   6  16       40.35       45.17      4.36 o 
   2   6  16     1139.11     1086.21     11.68 o 
   3   6  16      478.79      468.11     13.98 o 
   4   6  16      513.45      559.95     12.21 o 
   5   6  16        0.30        4.78      5.93 o 
   6   6  16       63.58       60.22      8.05 o 
   7   6  16        0.80       13.35      6.55 o 
   8   6  16      106.01       85.02      8.57 o 
   1   7  16      989.63     1022.68     11.96 o 
   2   7  16       29.31       23.25      4.60 o 
   3   7  16        3.31       -0.99      4.44 o 
   4   7  16      173.14      155.23      8.04 o 
   5   7  16      635.93      655.58     14.52 o 
   6   7  16       78.53       72.52      8.25 o 
   7   7  16        9.09       20.56      6.70 o 
   0   8  16      605.16      648.70     13.80 o 
   1   8  16      252.13      187.82      6.81 o 
   2   8  16     1529.24     1580.39     18.04 o 
   3   8  16       59.37       72.29      9.27 o 
   4   8  16      398.50      381.34     12.01 o 
   5   8  16      406.54      434.30     12.94 o 
   6   8  16        0.54        8.69      6.82 o 
   7   8  16       94.54       73.68      9.46 o 
   1   9  16        0.02        3.95      5.91 o 
   2   9  16       21.48       17.53      6.16 o 
   3   9  16       31.59       35.58      7.96 o 
   4   9  16       25.45       33.27      6.72 o 
   5   9  16      149.93      151.14      9.37 o 
   6   9  16        7.19        4.08      7.69 o 
   0  10  16       19.26       15.49     16.39 o 
   1  10  16     1202.32     1175.06     17.45 o 
   2  10  16     1011.46      977.51     15.47 o 
   3  10  16      535.12      563.81     14.98 o 
   4  10  16      134.06      148.08     11.41 o 
   5  10  16     1236.65     1228.71     21.20 o 
   6  10  16       30.14       51.12      9.35 o 
   1  11  16      222.29      255.59     13.10 o 
   2  11  16      184.74      190.62      9.45 o 
   3  11  16      480.70      527.65     15.85 o 
   4  11  16        0.07       19.77      9.60 o 
   5  11  16      140.12      148.81     15.19 o 
   0  12  16      675.70      667.18     25.16 o 
   1  12  16        1.91       -1.61     13.50 o 
   2  12  16      663.96      663.24     14.09 o 
   3  12  16      107.47      136.39     11.93 o 
   4  12  16      142.27      152.28     14.68 o 
   1  13  16     1058.52      989.56     27.44 o 
   2  13  16      445.14      480.90     16.64 o 
   3  13  16        0.48       15.46     10.91 o 
   0  14  16      864.07      851.54     29.17 o 
   1  14  16      214.60      241.26     16.96 o 
   1   1  17      878.79      858.78      8.12 o 
   2   1  17     2575.50     2541.84     19.95 o 
   3   1  17     5144.31     4951.04     35.47 o 
   4   1  17     1555.26     1541.00     21.17 o 
   5   1  17      277.28      268.98     10.03 o 
   6   1  17      119.37      109.75      7.74 o 
   7   1  17       83.65       92.79      8.43 o 
   8   1  17        0.01        5.15      6.20 o 
   0   2  17       31.64       36.08      4.28 o 
   1   2  17     1922.01     1884.76     13.11 o 
   2   2  17       11.48       -3.16      3.26 o 
   3   2  17       54.62       38.51      5.37 o 
   4   2  17      271.62      252.28     10.72 o 
   5   2  17      205.36      212.34      9.28 o 
   6   2  17       12.67       17.04      5.84 o 
   7   2  17     1078.40      993.63     20.90 o 
   8   2  17        7.72        6.04      6.63 o 
   1   3  17      159.01      152.80      5.12 o 
   2   3  17     1407.74     1394.90     12.72 o 
   3   3  17      978.89      888.22     12.40 o 
   4   3  17      815.86      763.34     14.13 o 
   5   3  17        0.65       -5.38      5.94 o 
   6   3  17        0.21       -0.04      6.25 o 
   7   3  17      225.36      201.48     10.68 o 
   8   3  17      134.67      107.83      9.11 o 
   0   4  17     1936.88     1771.89     19.32 o 
   1   4  17      140.22      137.35      4.88 o 
   2   4  17       55.22       50.73      4.46 o 
   3   4  17      806.56      792.18     11.84 o 
   4   4  17       18.71       22.93      6.12 o 
   5   4  17     1006.09      958.47     23.84 o 
   6   4  17      474.34      417.33     13.44 o 
   7   4  17      503.55      529.57     14.96 o 
   8   4  17       33.35       50.38      7.96 o 
   1   5  17      199.11      226.32      7.38 o 
   2   5  17      299.29      302.94      7.46 o 
   3   5  17      392.27      349.79     12.95 o 
   4   5  17      204.64      209.90      9.99 o 
   5   5  17        0.05        2.49      5.93 o 
   6   5  17        3.70        2.83      6.72 o 
   7   5  17        0.98        7.96      6.62 o 
   8   5  17       33.06       34.43      9.96 o 
   0   6  17       76.61       53.49      6.38 o 
   1   6  17      178.54      185.94      6.73 o 
   2   6  17      505.24      522.47      8.90 o 
   3   6  17      404.09      418.86     11.45 o 
   4   6  17      345.94      346.43     10.55 o 
   5   6  17        0.45      -11.87      5.93 o 
   6   6  17      714.36      644.06     15.09 o 
   7   6  17      363.47      374.72     12.86 o 
   1   7  17     3465.30     3458.84     28.92 o 
   2   7  17      427.06      505.42      9.72 o 
   3   7  17       74.17       56.12      7.43 o 
   4   7  17      216.06      261.76      9.67 o 
   5   7  17     1022.65      982.81     17.75 o 
   6   7  17       28.05       40.53      9.79 o 
   7   7  17      100.29      110.95      9.31 o 
   0   8  17      248.99      288.07     17.09 o 
   1   8  17       79.96       52.40      6.85 o 
   2   8  17      415.03      427.00     11.03 o 
   3   8  17       11.63       14.57      7.57 o 
   4   8  17       79.31       87.08      8.58 o 
   5   8  17       36.09       38.89      7.14 o 
   6   8  17       18.08       27.70      7.43 o 
   7   8  17       40.03       52.76      9.28 o 
   1   9  17      945.23      939.31     14.91 o 
   2   9  17     1078.41     1076.58     15.94 o 
   3   9  17      453.00      505.42     14.26 o 
   4   9  17      769.13      759.51     27.20 o 
   5   9  17     1245.96     1288.20     21.62 o 
   6   9  17      571.68      648.67     16.63 o 
   0  10  17       47.64       35.01     17.47 o 
   1  10  17        0.46        4.93     11.06 o 
   2  10  17        0.66        8.18      6.66 o 
   3  10  17       70.31       55.36      9.43 o 
   4  10  17       25.42       34.82      8.81 o 
   5  10  17      162.02      157.68      9.40 o 
   1  11  17      289.87      337.27     14.06 o 
   2  11  17      960.10      929.47     16.99 o 
   3  11  17       41.54       38.17      9.50 o 
   4  11  17      727.55      746.43     20.84 o 
   5  11  17      321.35      337.63     17.23 o 
   0  12  17      778.08      632.25     25.10 o 
   1  12  17      112.38       83.69     14.54 o 
   2  12  17      695.59      658.10     16.12 o 
   3  12  17      274.04      248.61     14.27 o 
   4  12  17        8.94      -20.55     11.72 o 
   1  13  17      119.74      125.81     13.02 o 
   2  13  17      430.18      369.65     15.74 o 
   0   0  18    11870.63    11707.98     92.66 o 
   1   0  18       11.48       -0.30      4.28 o 
   2   0  18     2218.38     2108.08     27.08 o 
   3   0  18     1278.80     1194.89     22.24 o 
   4   0  18      360.82      351.11     15.85 o 
   5   0  18      250.14      268.96     15.02 o 
   6   0  18     3153.00     3069.22     49.60 o 
   7   0  18      277.17      268.69     15.36 o 
   8   0  18     1667.11     1534.08     38.22 o 
   1   1  18     1583.48     1584.25     11.55 o 
   2   1  18       87.03       75.26      5.06 o 
   3   1  18      696.84      631.05     11.21 o 
   4   1  18      191.15      176.18      8.64 o 
   5   1  18      753.67      739.56     15.16 o 
   6   1  18        5.36       -3.42      6.65 o 
   7   1  18       31.79       32.40      6.95 o 
   8   1  18       21.91       13.82      7.77 o 
   0   2  18     2404.69     2216.95     20.93 o 
   1   2  18     3121.66     3036.25     18.41 o 
   2   2  18      568.65      527.59      8.50 o 
   3   2  18     2042.93     1983.63     19.55 o 
   4   2  18       17.10       18.58      5.45 o 
   5   2  18      747.72      702.69     17.80 o 
   6   2  18     1218.48     1248.62     20.40 o 
   7   2  18       16.47        8.48      6.44 o 
   8   2  18     1126.48     1084.97     22.04 o 
   1   3  18     1266.56     1244.49     13.39 o 
   2   3  18      226.20      215.47      6.83 o 
   3   3  18     1267.27     1274.29     15.11 o 
   4   3  18      514.73      459.90     11.90 o 
   5   3  18      544.57      549.24     14.61 o 
   6   3  18        0.53       -2.48      6.48 o 
   7   3  18      162.33      116.64      9.61 o 
   8   3  18        8.10       12.49      7.18 o 
   0   4  18      737.70      707.82     13.02 o 
   1   4  18      301.30      322.58      6.93 o 
   2   4  18      429.08      398.80      8.84 o 
   3   4  18        2.50        9.07      5.03 o 
   4   4  18        0.43       20.33      6.06 o 
   5   4  18      291.02      268.45     11.70 o 
   6   4  18      440.35      445.03     15.63 o 
   7   4  18      135.87      125.22     10.12 o 
   8   4  18      387.50      374.55     14.41 o 
   1   5  18     1788.73     1722.22     16.93 o 
   2   5  18        2.09       -8.44      4.84 o 
   3   5  18      509.01      480.61     12.64 o 
   4   5  18       14.84       17.60      6.37 o 
   5   5  18     2156.83     2175.62     35.60 o 
   6   5  18        5.80       -8.03      6.77 o 
   7   5  18       18.23       26.64      7.63 o 
   0   6  18     2900.17     2972.76     38.19 o 
   1   6  18       11.25       13.24      6.28 o 
   2   6  18     1582.67     1626.03     16.70 o 
   3   6  18       15.61        4.21      5.10 o 
   4   6  18       81.88       83.31      7.67 o 
   5   6  18        0.31       -2.50      6.85 o 
   6   6  18     1092.37     1099.62     19.96 o 
   7   6  18      941.05      907.20     20.02 o 
   1   7  18      418.15      461.28     11.21 o 
   2   7  18       31.88       27.30      6.01 o 
   3   7  18      546.07      548.14     12.18 o 
   4   7  18       21.44       29.27      6.40 o 
   5   7  18      117.41      139.71      9.06 o 
   6   7  18       10.53       37.21      7.45 o 
   7   7  18      137.47      139.91     10.95 o 
   0   8  18      839.71      948.35     41.00 o 
   1   8  18        2.17       -0.75      6.01 o 
   2   8  18      491.56      500.93     11.66 o 
   3   8  18       66.13       51.72      8.16 o 
   4   8  18       16.53       15.17      8.00 o 
   5   8  18      207.54      182.58     10.69 o 
   6   8  18      484.29      504.80     15.47 o 
   1   9  18       24.28       16.78      7.74 o 
   2   9  18      197.73      200.89      9.06 o 
   3   9  18        3.80       17.28     13.19 o 
   4   9  18      138.41      133.31     11.55 o 
   5   9  18       28.51       41.47      9.05 o 
   6   9  18      112.71      125.55     10.91 o 
   0  10  18     1419.35     1409.59     59.09 o 
   1  10  18      389.96      387.36     14.49 o 
   2  10  18      618.76      550.11     12.56 o 
   3  10  18        0.11      -10.14      8.31 o 
   4  10  18        3.54        9.58     10.03 o 
   5  10  18      105.54       88.14     11.80 o 
   1  11  18      741.80      800.15     26.26 o 
   2  11  18       57.06       86.58      9.01 o 
   3  11  18      148.50      157.20     11.94 o 
   4  11  18        0.51      -13.42      9.33 o 
   0  12  18     1325.21     1462.44     59.13 o 
   1  12  18      157.43      150.96     12.58 o 
   2  12  18      431.83      460.93     16.18 o 
   3  12  18       19.48      -10.44     10.35 o 
   1  13  18      682.51      724.89     20.27 o 
   1   1  19     2422.58     2342.33     15.78 o 
   2   1  19       25.44       15.53      3.81 o 
   3   1  19      136.30      126.58      6.87 o 
   4   1  19       29.03       24.72      6.17 o 
   5   1  19     4604.74     4623.89     47.21 o 
   6   1  19      833.05      833.95     16.72 o 
   7   1  19       84.77       87.36      8.24 o 
   8   1  19      103.79       87.84      9.91 o 
   0   2  19        2.04        9.94      5.34 o 
   1   2  19      390.25      393.61      6.91 o 
   2   2  19      698.98      696.21     10.45 o 
   3   2  19       92.92       99.94      8.12 o 
   4   2  19       61.99       52.34      6.41 o 
   5   2  19      548.28      541.61     16.84 o 
   6   2  19       28.57       29.53      7.33 o 
   7   2  19        0.33       -0.79      6.21 o 
   8   2  19        2.21       13.99      8.47 o 
   1   3  19      958.60      953.88     10.35 o 
   2   3  19      565.43      566.52     10.58 o 
   3   3  19      110.97      105.00      6.47 o 
   4   3  19      827.07      798.69     15.31 o 
   5   3  19      867.51      811.57     17.83 o 
   6   3  19       84.66       86.73      8.55 o 
   7   3  19      142.17      126.66      9.96 o 
   0   4  19      586.37      628.32     13.68 o 
   1   4  19      127.08      109.01      6.14 o 
   2   4  19       40.19       41.38      5.73 o 
   3   4  19      240.36      237.50      8.50 o 
   4   4  19       57.92       57.86      7.15 o 
   5   4  19      540.67      555.16     15.47 o 
   6   4  19        3.51       25.01      7.70 o 
   7   4  19      166.46      162.83     10.80 o 
   1   5  19        0.35       12.15      5.30 o 
   2   5  19      133.43      118.31      7.15 o 
   3   5  19      593.89      553.51     12.15 o 
   4   5  19      120.90      130.17      8.79 o 
   5   5  19      233.73      222.27     11.65 o 
   6   5  19       83.26       56.34      8.67 o 
   7   5  19       13.07       26.68      8.11 o 
   0   6  19      226.58      246.19     13.04 o 
   1   6  19        9.11        4.59      6.18 o 
   2   6  19      433.45      442.20     11.47 o 
   3   6  19      448.95      403.19     10.03 o 
   4   6  19        3.08        3.36      6.46 o 
   5   6  19        2.06        2.32      7.01 o 
   6   6  19        8.23       15.46      8.14 o 
   7   6  19      524.04      444.55     16.80 o 
   1   7  19      706.20      742.39     13.74 o 
   2   7  19       42.98       35.41      7.82 o 
   3   7  19      928.91      969.23     17.44 o 
   4   7  19      946.37      890.21     15.80 o 
   5   7  19       84.11       65.68      9.32 o 
   6   7  19        0.55      -14.86      7.43 o 
   0   8  19       34.65       44.12     12.18 o 
   1   8  19       82.86       84.69      8.29 o 
   2   8  19       61.10       46.74      7.70 o 
   3   8  19      104.46      100.26      8.44 o 
   4   8  19       31.14       32.21      6.43 o 
   5   8  19       40.74       61.17     10.61 o 
   6   8  19        5.16       -0.01      8.18 o 
   1   9  19      387.33      430.30     14.67 o 
   2   9  19       52.00       55.68      8.04 o 
   3   9  19     2215.47     2363.34     32.33 o 
   4   9  19      250.51      304.76     14.66 o 
   5   9  19       12.04       28.65     12.65 o 
   0  10  19      572.23      486.61     24.98 o 
   1  10  19        0.24       -8.55      9.27 o 
   2  10  19        4.19        0.57      7.66 o 
   3  10  19        6.07        2.48     12.52 o 
   4  10  19        1.52        4.67      9.91 o 
   5  10  19       14.36       -1.17     10.38 o 
   1  11  19       97.32       86.75     11.19 o 
   2  11  19       11.64       13.37     11.32 o 
   3  11  19     1441.26     1543.66     38.19 o 
   4  11  19        7.59       24.45     12.69 o 
   0  12  19      135.90      190.60     18.90 o 
   1  12  19       52.73       67.60     11.73 o 
   2  12  19        2.55       12.83     12.36 o 
   0   0  20       24.40       32.23      8.40 o 
   1   0  20     3304.29     3370.82     32.55 o 
   2   0  20     1972.12     1906.80     26.00 o 
   3   0  20     3171.06     3226.07     43.33 o 
   4   0  20        9.86        8.37      9.02 o 
   5   0  20      474.12      413.18     18.80 o 
   6   0  20       10.15       31.01      9.37 o 
   7   0  20       35.48       23.67     12.65 o 
   1   1  20      455.33      477.49      8.28 o 
   2   1  20      307.25      289.61      8.33 o 
   3   1  20       50.97       24.29      5.94 o 
   4   1  20      832.17      805.87     16.08 o 
   5   1  20       10.67        4.01      6.60 o 
   6   1  20      139.15       97.32      8.25 o 
   7   1  20       90.00       69.30      8.70 o 
   0   2  20     1166.99     1199.49     18.71 o 
   1   2  20      327.09      319.46      7.88 o 
   2   2  20      265.58      299.01      8.76 o 
   3   2  20      109.27       91.28      6.71 o 
   4   2  20       80.83       84.65      7.32 o 
   5   2  20     1311.65     1321.25     21.36 o 
   6   2  20       93.36       77.26      8.20 o 
   7   2  20       31.26       33.48      8.17 o 
   1   3  20     1881.60     1825.71     18.15 o 
   2   3  20      143.92      171.14      8.94 o 
   3   3  20      135.06      159.00      7.60 o 
   4   3  20        8.54       16.72      6.33 o 
   5   3  20     1428.76     1410.71     24.36 o 
   6   3  20      197.60      183.29     10.99 o 
   7   3  20       49.98       54.90      8.69 o 
   0   4  20     1244.08     1266.45     23.20 o 
   1   4  20      783.87      833.97     13.71 o 
   2   4  20      846.35      819.68     13.21 o 
   3   4  20        0.32        1.00      4.83 o 
   4   4  20        8.88       16.79      6.80 o 
   5   4  20      297.05      296.18     12.88 o 
   6   4  20      738.17      692.95     17.62 o 
   7   4  20      464.85      460.63     16.62 o 
   1   5  20      849.37      806.00     13.17 o 
   2   5  20      151.16       90.51      8.03 o 
   3   5  20     1178.01     1255.66     20.46 o 
   4   5  20      127.60      126.48      9.10 o 
   5   5  20      438.17      427.92     19.11 o 
   6   5  20      965.09     1004.79     27.46 o 
   7   5  20       60.73       67.17     10.51 o 
   0   6  20      401.81      468.61     28.29 o 
   1   6  20      239.71      253.48      9.72 o 
   2   6  20        4.01       12.00      7.06 o 
   3   6  20      333.04      346.88     11.47 o 
   4   6  20        5.02        7.59      7.16 o 
   5   6  20       65.17       54.52      9.01 o 
   6   6  20      553.56      459.67     16.18 o 
   1   7  20      291.28      300.71     12.19 o 
   2   7  20      228.64      220.82     11.08 o 
   3   7  20      106.46      104.11      9.79 o 
   4   7  20       92.88       95.08      8.70 o 
   5   7  20       46.56       61.93      8.60 o 
   6   7  20      149.28      118.67     11.90 o 
   0   8  20      177.33      188.80     16.29 o 
   1   8  20     1099.16     1193.85     23.49 o 
   2   8  20      159.90      178.48     11.50 o 
   3   8  20        4.44      -15.67      7.84 o 
   4   8  20       92.92      112.12     14.01 o 
   5   8  20        5.82       31.38      8.00 o 
   1   9  20        0.11        8.26      9.12 o 
   2   9  20      121.60       91.85     10.98 o 
   3   9  20      143.30      132.44     11.47 o 
   4   9  20      150.16      134.02     11.86 o 
   5   9  20        0.66        1.49     13.21 o 
   0  10  20      190.84      286.43     25.75 o 
   1  10  20      866.77      945.92     20.84 o 
   2  10  20       72.38       61.87     16.23 o 
   3  10  20       31.03       10.21      9.18 o 
   4  10  20        4.05       -3.59      9.93 o 
   1  11  20      132.96      147.59     14.37 o 
   2  11  20       76.96       64.35     13.12 o 
   3  11  20      470.82      526.30     18.45 o 
   0  12  20        8.21       -9.78     16.00 o 
   1  12  20      452.40      577.74     18.19 o 
   1   1  21     1219.27     1203.31     13.49 o 
   2   1  21      689.27      616.13      9.97 o 
   3   1  21        0.09       -8.84      5.45 o 
   4   1  21     1144.58     1161.53     19.94 o 
   5   1  21      809.41      822.31     17.38 o 
   6   1  21       67.01       51.76      8.31 o 
   7   1  21       88.62       82.27      9.07 o 
   0   2  21      800.15      758.74     16.79 o 
   1   2  21      228.26      212.44      8.27 o 
   2   2  21        0.88       -6.21      4.64 o 
   3   2  21        9.28        0.56      5.63 o 
   4   2  21      365.14      364.51     14.20 o 
   5   2  21        6.99        2.17      7.29 o 
   6   2  21       70.32       63.97      8.38 o 
   7   2  21       47.63       34.04      8.89 o 
   1   3  21     1850.34     1820.46     19.33 o 
   2   3  21      103.68      105.94      7.22 o 
   3   3  21     1652.32     1564.01     27.13 o 
   4   3  21       44.56       36.08      7.22 o 
   5   3  21     1907.66     1930.52     29.55 o 
   6   3  21       31.78       63.20      9.05 o 
   7   3  21       40.40       39.41      8.98 o 
   0   4  21      568.99      572.70     16.96 o 
   1   4  21      327.83      359.72     10.43 o 
   2   4  21      443.60      495.04     15.97 o 
   3   4  21        6.26       -0.84      5.32 o 
   4   4  21      102.28      124.49      9.02 o 
   5   4  21      104.83      112.77     10.02 o 
   6   4  21      370.00      348.97     24.14 o 
   1   5  21      487.30      491.30     15.28 o 
   2   5  21      248.24      287.75     12.28 o 
   3   5  21     1676.57     1707.85     21.77 o 
   4   5  21       55.12       47.21      7.82 o 
   5   5  21      410.84      386.75     18.15 o 
   6   5  21       29.19       31.88      9.05 o 
   0   6  21       23.27      -20.94     13.67 o 
   1   6  21      228.50      224.40     12.95 o 
   2   6  21      744.32      740.28     19.21 o 
   3   6  21      170.57      155.44      9.15 o 
   4   6  21       98.52      121.88      9.82 o 
   5   6  21      205.69      167.85     11.48 o 
   6   6  21       30.04       34.47      9.94 o 
   1   7  21       44.07       48.68     10.75 o 
   2   7  21      446.09      507.36     17.38 o 
   3   7  21     2589.45     2635.12     32.38 o 
   4   7  21       24.84       30.99     10.13 o 
   5   7  21      118.16      117.44      9.72 o 
   0   8  21        0.30       17.72     16.90 o 
   1   8  21       84.01       89.69     12.12 o 
   2   8  21      308.71      356.97     15.54 o 
   3   8  21       44.45       44.47     10.45 o 
   4   8  21      227.43      241.76     14.97 o 
   5   8  21       96.22      113.02     10.47 o 
   1   9  21        5.91       13.45     13.49 o 
   2   9  21      273.36      264.28     14.84 o 
   3   9  21     2702.03     3071.35     51.30 o 
   4   9  21       35.59       23.83     10.56 o 
   0  10  21      100.91      122.66     16.57 o 
   1  10  21       59.43       51.79     12.05 o 
   2  10  21       99.35      138.61     13.67 o 
   3  10  21       44.87       40.72     11.15 o 
   1  11  21       10.96        6.57     11.86 o 
   2  11  21      157.28      201.31     15.08 o 
   0   0  22     2400.28     2516.31     57.17 o 
   1   0  22       15.15       -1.05      8.52 o 
   2   0  22      303.42      314.94     11.80 o 
   3   0  22      156.58      130.50     11.53 o 
   4   0  22     1171.48     1308.40     30.87 o 
   5   0  22      668.54      725.67     26.55 o 
   6   0  22      656.71      637.24     23.16 o 
   7   0  22        0.13       -2.70     11.56 o 
   1   1  22       17.33        7.16      6.53 o 
   2   1  22      717.55      740.05     10.99 o 
   3   1  22      553.27      532.22     12.07 o 
   4   1  22      104.59       94.67      8.11 o 
   5   1  22       14.92        7.42      7.29 o 
   6   1  22      209.43      174.88     11.04 o 
   0   2  22     1423.74     1443.39     30.11 o 
   1   2  22        0.10      -14.45      7.22 o 
   2   2  22      236.57      238.81      7.95 o 
   3   2  22        0.18       -0.06      5.48 o 
   4   2  22       82.68       95.06      8.22 o 
   5   2  22        8.17        2.87      7.05 o 
   6   2  22     1055.04     1010.10     20.03 o 
   1   3  22      223.43      256.27     12.46 o 
   2   3  22      401.90      437.10     12.59 o 
   3   3  22      195.77      182.48     12.96 o 
   4   3  22      404.73      417.89     13.07 o 
   5   3  22       36.74       30.91      8.24 o 
   6   3  22       53.10       87.16     10.42 o 
   0   4  22     1443.94     1419.92     35.28 o 
   1   4  22      235.75      283.81     11.92 o 
   2   4  22      980.30      976.63     17.16 o 
   3   4  22       39.50       35.47      6.60 o 
   4   4  22       24.83       16.13      7.39 o 
   5   4  22      335.70      298.20     13.84 o 
   6   4  22      690.16      689.67     18.56 o 
   1   5  22      275.24      255.87     13.45 o 
   2   5  22        7.08       -4.66      6.34 o 
   3   5  22      184.47      198.34     12.55 o 
   4   5  22      456.70      495.87     14.55 o 
   5   5  22      105.64      111.51     10.50 o 
   6   5  22      463.43      453.48     18.12 o 
   0   6  22       13.49        1.36     15.09 o 
   1   6  22      608.44      641.07     17.56 o 
   2   6  22     1109.50     1071.31     24.57 o 
   3   6  22       11.05       13.27      8.22 o 
   4   6  22      152.51      155.97     10.29 o 
   5   6  22       10.49       25.58      8.83 o 
   1   7  22      155.96      172.28     12.46 o 
   2   7  22        4.37        3.66      8.30 o 
   3   7  22       42.30       55.41      8.75 o 
   4   7  22       49.58       41.71     11.18 o 
   5   7  22       19.54       10.83      9.97 o 
   0   8  22        9.16       16.02     13.13 o 
   1   8  22      176.41      185.32     13.97 o 
   2   8  22     1531.28     1596.22     37.70 o 
   3   8  22       40.88       26.49     18.47 o 
   4   8  22      669.29      763.89     22.09 o 
   1   9  22       54.64       66.99     12.22 o 
   2   9  22       30.05       44.29     12.15 o 
   3   9  22       81.24       78.16     12.42 o 
   4   9  22       96.18      107.87     15.04 o 
   0  10  22        0.59       31.23     15.18 o 
   1  10  22      365.96      422.60     20.52 o 
   2  10  22      699.25      702.37     24.63 o 
   1   1  23      468.11      508.48     15.34 o 
   2   1  23       78.45       95.21      7.01 o 
   3   1  23       10.39       17.64      5.80 o 
   4   1  23     1547.61     1684.61     22.92 o 
   5   1  23       62.74       66.30      9.01 o 
   6   1  23       15.15       11.43      8.66 o 
   0   2  23      627.78      632.20     25.29 o 
   1   2  23        2.76        4.94      7.53 o 
   2   2  23       78.36       98.98      8.22 o 
   3   2  23        2.71       -9.17      5.33 o 
   4   2  23      629.89      626.19     14.47 o 
   5   2  23      340.91      360.55     13.82 o 
   6   2  23        9.08       42.73      9.82 o 
   1   3  23       48.03       15.94      8.85 o 
   2   3  23       12.42        3.04      6.75 o 
   3   3  23        0.59       -2.54      6.01 o 
   4   3  23     1383.81     1406.61     22.44 o 
   5   3  23       78.80       84.14     10.21 o 
   6   3  23      280.22      299.15     15.37 o 
   0   4  23      790.09      839.76     29.31 o 
   1   4  23      175.13      185.58     11.52 o 
   2   4  23      489.11      545.26     14.47 o 
   3   4  23       15.47        8.97      7.61 o 
   4   4  23      938.42      890.10     18.12 o 
   5   4  23       78.96       91.10     10.59 o 
   6   4  23       97.62      117.01     17.03 o 
   1   5  23       14.34       10.70      9.51 o 
   2   5  23      413.04      472.84     14.32 o 
   3   5  23       37.96       27.56      8.17 o 
   4   5  23      582.85      632.51     16.05 o 
   5   5  23      186.41      178.09     12.59 o 
   0   6  23      553.61      556.80     28.99 o 
   1   6  23       17.58       12.14     13.15 o 
   2   6  23      430.47      530.00     16.59 o 
   3   6  23       33.84       20.87     12.54 o 
   4   6  23      334.95      409.60     17.46 o 
   5   6  23      197.44      193.03     16.81 o 
   1   7  23       19.45        4.36     14.28 o 
   2   7  23      643.86      660.77     23.28 o 
   3   7  23      825.32      819.95     17.35 o 
   4   7  23      209.07      195.05     14.72 o 
   0   8  23      424.31      530.91     34.51 o 
   1   8  23       13.23       20.70     11.58 o 
   2   8  23        0.09       30.27     11.13 o 
   3   8  23       72.08       85.04     13.73 o 
   4   8  23        0.30       23.07     11.06 o 
   1   9  23       88.44       99.36     13.23 o 
   2   9  23      371.26      450.89     18.08 o 
   3   9  23        7.44      -22.12     22.51 o 
   0  10  23      234.70      339.44     28.32 o 
   1  10  23       18.30       19.41     12.23 o 
   0   0  24     3611.20     3636.16     75.51 o 
   1   0  24      128.53      125.30     15.47 o 
   2   0  24       49.11       36.85     10.53 o 
   3   0  24      257.59      286.08     16.18 o 
   4   0  24      288.55      275.70     17.91 o 
   5   0  24        0.67        4.23     11.42 o 
   6   0  24     2381.11     2498.92     70.99 o 
   1   1  24       30.54       26.92      9.67 o 
   2   1  24       31.23       22.22      7.39 o 
   3   1  24        1.43       -8.01      5.58 o 
   4   1  24       23.96       16.13      8.06 o 
   5   1  24       81.91       68.38      9.77 o 
   6   1  24       16.12        9.65     10.29 o 
   0   2  24     3256.53     3645.76     53.71 o 
   1   2  24      342.07      383.03     13.74 o 
   2   2  24       22.32       19.13      8.01 o 
   3   2  24       18.72       13.39      7.04 o 
   4   2  24      275.75      264.93     11.79 o 
   5   2  24       20.75       12.84      8.96 o 
   1   3  24       10.03       -0.06      9.59 o 
   2   3  24       12.45       -5.45      8.67 o 
   3   3  24       13.81       21.94      8.65 o 
   4   3  24      129.68      122.44      9.77 o 
   5   3  24        3.98       21.29      9.54 o 
   0   4  24     1368.75     1507.67     32.39 o 
   1   4  24      323.02      343.88     14.59 o 
   2   4  24      438.27      468.92     14.97 o 
   3   4  24       96.73       75.90      9.23 o 
   4   4  24       11.93       15.00      8.22 o 
   5   4  24      184.65      195.88     15.36 o 
   1   5  24       12.89       -2.81     11.37 o 
   2   5  24        4.44        9.79      9.67 o 
   3   5  24       31.80       48.31      8.72 o 
   4   5  24      436.18      498.97     26.78 o 
   5   5  24        0.19       -3.63      9.13 o 
   0   6  24      570.13      564.11     39.39 o 
   1   6  24      341.10      376.19     17.80 o 
   2   6  24     2205.14     2377.27     32.79 o 
   3   6  24       20.84       -0.55      8.64 o 
   4   6  24        2.15        0.01     10.10 o 
   1   7  24        1.04      -12.35     10.21 o 
   2   7  24       12.09       -4.12     12.91 o 
   3   7  24       71.60       41.44     11.83 o 
   4   7  24      167.73      224.33     15.94 o 
   0   8  24      139.28      142.73     31.23 o 
   1   8  24      164.31      153.17     14.26 o 
   2   8  24      688.70      759.08     21.38 o 
   3   8  24       41.86       31.58     15.16 o 
   1   9  24        6.12        0.64     13.40 o 
   2   9  24      119.66       92.23     13.74 o 
   1   1  25      307.12      377.31     13.88 o 
   2   1  25       36.37       21.74      9.52 o 
   3   1  25      214.02      200.36     12.33 o 
   4   1  25      773.11      811.72     16.45 o 
   5   1  25      108.95      116.50     10.95 o 
   0   2  25     1979.11     2135.57     49.94 o 
   1   2  25        1.17      -18.87      9.44 o 
   2   2  25      113.19      133.23     10.34 o 
   3   2  25        9.89        9.68      9.52 o 
   4   2  25       41.44       31.83      8.54 o 
   5   2  25       88.69       77.14     11.68 o 
   1   3  25      299.69      300.46     14.53 o 
   2   3  25       25.80       21.50      9.50 o 
   3   3  25      379.15      392.65     19.01 o 
   4   3  25      128.99      166.05     11.67 o 
   5   3  25      115.58      135.73     16.00 o 
   0   4  25     1022.64     1089.92     28.43 o 
   1   4  25       75.67       59.56     11.52 o 
   2   4  25      575.78      658.54     16.68 o 
   3   4  25       78.96       72.06     10.58 o 
   4   4  25      635.45      686.23     20.77 o 
   1   5  25      156.36      131.14     13.75 o 
   2   5  25       44.53       33.00     10.91 o 
   3   5  25      520.22      608.01     16.44 o 
   4   5  25       14.92       12.89     10.78 o 
   0   6  25     1010.53     1084.60     37.92 o 
   1   6  25       16.80       11.30     12.08 o 
   2   6  25      115.56      115.89     12.29 o 
   3   6  25       48.24       35.88     11.55 o 
   1   7  25        5.34        1.15     13.30 o 
   2   7  25      221.27      258.27     15.42 o 
   3   7  25      414.01      463.24     21.76 o 
   0   8  25       73.51       77.94     26.16 o 
   1   8  25      294.24      326.40     19.96 o 
   2   8  25        6.99      -10.45     12.64 o 
   0   0  26      297.83      296.71     26.93 o 
   1   0  26      557.51      657.82     23.51 o 
   2   0  26      560.41      657.66     22.74 o 
   3   0  26       68.17      110.71     17.55 o 
   4   0  26      303.86      256.55     18.46 o 
   1   1  26      124.36      153.11     11.73 o 
   2   1  26       35.46       29.77      9.87 o 
   3   1  26       39.87       36.02     12.71 o 
   4   1  26       10.31       -5.38      8.25 o 
   0   2  26     1011.32     1089.40     28.47 o 
   1   2  26      274.51      279.44     15.83 o 
   2   2  26      116.12      131.57     11.74 o 
   3   2  26        4.61       -5.02     10.83 o 
   4   2  26       64.06       31.84     11.14 o 
   1   3  26      125.85      150.37     11.95 o 
   2   3  26        1.03        9.37     12.78 o 
   3   3  26       67.00       68.19     13.69 o 
   4   3  26        2.43        1.99     10.10 o 
   0   4  26     1440.83     1564.80     50.18 o 
   1   4  26      170.54      246.32     13.18 o 
   2   4  26       74.86       48.61     12.43 o 
   3   4  26       17.29       25.64     12.52 o 
   4   4  26        4.49       42.32     11.51 o 
   1   5  26      134.06      232.14     15.62 o 
   2   5  26        3.40       12.94     12.58 o 
   3   5  26       32.25       49.09     11.37 o 
   0   6  26       94.92       38.54     22.79 o 
   1   6  26      599.05      734.13     20.86 o 
   2   6  26       17.55       15.89     12.63 o 
   1   7  26       40.71       41.02     28.14 o 
   1   1  27      588.14      694.90     17.49 o 
   2   1  27      286.86      319.86     14.57 o 
   3   1  27        0.23        0.47     15.49 o 
   0   2  27      180.03      257.34     19.15 o 
   1   2  27      474.12      624.59     17.05 o 
   2   2  27      255.16      312.32     19.63 o 
   3   2  27        5.33       24.52     15.41 o 
   1   3  27      383.97      452.79     17.51 o 
   2   3  27       67.69       71.89     12.63 o 
   3   3  27      639.40      702.40     27.40 o 
   0   4  27      154.15      160.61     18.38 o 
   1   4  27       30.82       19.00     11.86 o 
   2   4  27      177.67      199.59     15.46 o 
   3   4  27        4.30      -12.39     15.30 o 
   1   5  27        0.01      -15.99     14.55 o 
   2   5  27       28.40       36.87     15.53 o 
   0   6  27       21.35      -14.56     21.13 o 
   1   6  27       92.28      124.60     16.40 o 
   0   0  28        4.79       44.36     22.24 o 
   1   0  28        5.36        9.37     15.34 o 
   2   0  28      500.73      572.11     22.97 o 
   1   1  28       23.91       25.79     11.38 o 
   2   1  28       16.32       24.97     10.98 o 
   0   2  28      170.17      227.51     19.92 o 
   1   2  28        5.11        7.33     10.90 o 
   2   2  28      508.35      595.03     17.66 o 
   1   3  28      137.04      177.71     13.16 o 
   2   3  28        1.95       13.44     12.44 o 
   0   4  28      342.37      373.58     24.14 o 
   1   4  28       30.32       14.90     11.95 o 
                                                 
